# Supplementary material for: Whole-Genome Resequencing Highlights the Unique Characteristics of Kecai Yaks
Source: Animals (Basel). 2022 Oct 6;12(19):2682. doi: 10.3390/ani12192682 (PMC9559661; doi:10.3390/ani12192682)
Supplement: Supplementary file 1 [file animals-12-02682-s001.zip]

Archive with 7 entries (6 files):
- Supplementary Table/
- Supplementary Table/Supplementary Table S1.xls
- Supplementary Table/Supplementary Table S2.xls
- Supplementary Table/Supplementary Table S3.xls
- Supplementary Table/Supplementary Table S4.xls
- Supplementary Table/Supplementary Table S5.xls
- Supplementary Table/Supplementary Table S6.xls
