# Supplementary material for: Whole-Genome Resequencing Highlights the Unique Characteristics of Kecai Yaks
Source: Animals (Basel). 2022 Oct 6;12(19):2682. doi: 10.3390/ani12192682 (PMC9559661; doi:10.3390/ani12192682)
Supplement: Supplementary file 1 [file animals-12-02682-s001.zip › Supplementary Table/Supplementary Table S1.xls]

## Sheet: Supplementary Table S1
Supplementary Table S1. The results of quality control
Samples	Raw_Reads	Clean_Reads	Clean_Reads_Percent	Raw_Base	Clean_Base	Clean_Base_Percent	GC_Content	>Q20	>Q30
KC-1	217281608	216292420	0.9954	32592241200(32.59G)	32337117992(32.34G)	0.9922	0.4338	0.9525	0.8688
KC-2	196006730	194930726	0.9945	29401009500(29.40G)	29138670018(29.14G)	0.9911	0.4335	0.949	0.86
KC-3	200080620	199182442	0.9955	30012093000(30.01G)	29771619570(29.77G)	0.992	0.4342	0.9531	0.8707
KC-4	214647650	213709278	0.9956	32197147500(32.20G)	31946764761(31.95G)	0.9922	0.4326	0.9542	0.8736
KC-5	192281884	191511676	0.996	28842282600(28.84G)	28623893496(28.62G)	0.9924	0.4275	0.9484	0.8588
KC-6	215212264	214272892	0.9956	32281839600(32.28G)	32031440624(32.03G)	0.9922	0.4335	0.9543	0.8739
KC-7	209237526	208404064	0.996	31385628900(31.39G)	31174564311(31.17G)	0.9933	0.4295	0.9532	0.8708
KC-8	210112008	209264338	0.996	31516801200(31.52G)	31305151610(31.31G)	0.9933	0.4314	0.9551	0.8755
KC-9	217708946	216778998	0.9957	32656341900(32.66G)	32423529821(32.42G)	0.9929	0.4303	0.9514	0.8665
KC-10	211374590	210475574	0.9957	31706188500(31.71G)	31482267698(31.48G)	0.9929	0.4303	0.9509	0.8653
KC-11	213353674	212486496	0.9959	32003051100(32.00G)	31787609089(31.79G)	0.9933	0.4293	0.9533	0.8718
KC-12	212415670	211550306	0.9959	31862350500(31.86G)	31637015287(31.64G)	0.9929	0.4308	0.9526	0.87
