# Supplementary material for: Whole-Genome Resequencing Highlights the Unique Characteristics of Kecai Yaks
Source: Animals (Basel). 2022 Oct 6;12(19):2682. doi: 10.3390/ani12192682 (PMC9559661; doi:10.3390/ani12192682)
Supplement: Supplementary file 1 [file animals-12-02682-s001.zip › Supplementary Table/Supplementary Table S2.xls]

Supplementary Table S2. The results of mapping summary
Samples	Total_reads	Dup_reads	Dup_percent	RmDup_reads	Mapped_reads	Mapped_Rate	Mean_coverge	Mean_mapping_quality	1X_coverage	10X_coverage
312A	132221159	2666880	2.02%	129554279	129554279	100.00%	6.8259X	51.3781	89.72%	21.23%
414A	133355175	2532322	1.90%	130822853	130822853	100.00%	6.8936X	51.1436	89.92%	21.83%
1421A	125152855	4738834	3.79%	120414021	120414021	100.00%	6.3387X	51.279	88.44%	19.38%
1422A	129305371	3263364	2.52%	126042007	126042007	100.00%	6.6389X	51.534	89.11%	19.67%
141091A	132618700	2083738	1.57%	130534962	130534962	100.00%	6.8772X	50.9683	90.47%	21.23%
141121A	132101462	2416054	1.83%	129685408	129685408	100.00%	6.8311X	51.1956	89.72%	21.37%
415A	134274516	2261395	1.68%	132013121	132013121	100.00%	6.9488X	51.2776	89.88%	22.42%
511A	130456177	2272750	1.74%	128183427	128183427	100.00%	6.7456X	51.0383	90.06%	20.05%
141101A	121018902	1286329	1.06%	119732573	119732573	100.00%	6.3029X	51.407	89.55%	18.02%
100181A	132552624	2539937	1.92%	130012687	130012687	100.00%	6.851X	51.39	89.26%	21.97%
101132A	132554369	2417740	1.82%	130136629	130136629	100.00%	6.8571X	51.0707	90.43%	20.95%
101161A	134680703	2323779	1.73%	132356924	132356924	100.00%	6.9727X	51.9025	90.36%	22.82%
101251A	130960779	2507318	1.91%	128453461	128453461	100.00%	6.7713X	50.8096	90.14%	20.08%
101302A	134045264	2535736	1.89%	131509528	131509528	100.00%	6.9283X	51.3489	90.02%	22.06%
101312A	133740340	2483206	1.86%	131257134	131257134	100.00%	6.9165X	54.6658	90.23%	21.88%
101321A	133626372	2306934	1.73%	131319438	131319438	100.00%	6.9182X	51.2589	90.53%	21.56%
101361A	133879763	2408347	1.80%	131471416	131471416	100.00%	6.9313X	51.1222	90.39%	21.83%
101402A	132838162	2667894	2.01%	130170268	130170268	100.00%	6.8578X	54.5675	89.88%	21.42%
wild-1	159279640	24505518	15.39%	134774122	131495259	97.57%	4.1337X	37.9511	90.55%	1.95%
wild-2	161087576	15227937	9.45%	145859639	143035801	98.06%	4.48X	37.6099	90.60%	2.47%
wild-3	152600962	16469373	10.79%	136131589	133223536	97.86%	4.1786X	37.667	90.23%	1.96%
wild-4	174095776	14778136	8.49%	159317640	155990649	97.91%	4.9009X	38.3497	93.32%	3.77%
wild-5	241738322	27473507	11.36%	214264815	209522523	97.79%	6.6047X	38.0696	95.07%	13.55%
wild-6	247035374	21635199	8.76%	225400175	220596132	97.87%	6.9516X	38.4048	95.38%	17.08%
wild-7	265270854	17383937	6.55%	247886917	242793886	97.95%	7.6445X	38.2813	95.61%	23.20%
wild-8	230092998	16685269	7.25%	213407729	208697838	97.79%	6.5725X	38.4156	94.98%	14.03%
wild-9	205125730	18512852	9.03%	186612878	182518495	97.81%	5.7504X	38.2796	94.45%	7.66%
wild-10	240856992	21995796	9.13%	218861196	213926732	97.75%	6.739X	38.5272	95.21%	14.94%
wild-11	187066172	13333566	7.13%	173732606	170671605	98.24%	8.9244X	42.193	94.97%	33.32%
wild-12	189887762	11369706	5.99%	178518056	175293780	98.19%	9.1678X	42.0524	95.11%	36.70%
wild-13	213691880	13379501	6.26%	200312379	192831673	96.27%	10.0822X	42.6419	95.36%	43.18%
