# Supplementary material for: Whole-Genome Resequencing Highlights the Unique Characteristics of Kecai Yaks
Source: Animals (Basel). 2022 Oct 6;12(19):2682. doi: 10.3390/ani12192682 (PMC9559661; doi:10.3390/ani12192682)
Supplement: Supplementary file 1 [file animals-12-02682-s001.zip › Supplementary Table/Supplementary Table S3.xls]

## Sheet: Supplementary Table S3
Supplementary Table S3. The results of SNP comment type statistics
Chr	Num	downstream	exonic	intergenic	intronic	splicing	upstream	UTR3	UTR5
1	685772	5409	3767	464286	205723	8	5502	806	330
2	570785	4725	3540	358961	197895	10	4505	902	316
3	524093	7874	5362	317214	184716	19	7464	1166	498
4	522024	5174	3249	319947	187595	21	4953	965	306
5	565385	7421	5443	348887	195330	23	6845	1154	514
6	578142	3924	2833	380740	186062	14	3710	606	298
7	490646	4301	2982	330816	147080	15	4675	658	256
8	487076	6584	4573	339611	128768	11	6558	879	337
9	445079	4593	3333	290759	140917	11	4337	977	309
10	448054	2981	2453	302041	136987	9	2968	420	220
11	388862	4943	3415	225823	147712	12	5319	1447	348
12	337841	3813	2407	222173	104746	10	3646	813	323
13	465556	10937	6780	292838	142849	30	10947	858	468
14	360185	3912	2673	219886	129327	13	3466	716	318
15	429126	2701	1986	314385	106890	19	2487	445	251
16	368881	3381	2501	237312	121500	5	3204	845	229
17	292176	2496	2314	196238	87721	11	2392	830	250
18	315957	2562	1679	215757	93029	8	2382	432	167
19	257925	5470	3764	135025	107100	18	5319	1131	351
20	290858	8111	6228	175103	91717	19	8201	1267	536
21	265014	1771	1439	183791	75969	2	1640	284	124
22	244945	2672	1925	127325	109938	10	2345	636	154
23	253334	1403	1074	178170	71152	3	1232	241	82
24	353588	8608	5574	215793	114518	33	7978	1133	435
25	225229	2014	1523	132602	86560	4	2052	446	90
26	171888	3004	2460	85631	76812	11	3349	667	190
27	225736	1742	1199	131884	88839	3	1729	270	94
28	219422	2109	1301	143907	69440	8	2210	371	94
29	217458	3027	2151	147197	61348	15	3304	274	188
X	332811	3279	2016	257817	65664	9	3651	358	132
Y	89419	715	498	65837	21414	4	825	136	34
VBZB01000077.1	613	0	0	613	0	0	0	0	0
VBZB01000078.1	3228	0	0	3228	0	0	0	0	0
VBZB01000079.1	589	0	0	589	0	0	0	0	0
VBZB01000080.1	1558	0	0	1558	0	0	0	0	0
VBZB01000081.1	3394	0	0	3394	0	0	0	0	0
VBZB01000082.1	1524	133	53	1146	110	0	68	12	2
VBZB01000083.1	1903	0	0	1903	0	0	0	0	0
VBZB01000084.1	1022	0	0	1022	0	0	0	0	0
VBZB01000085.1	553	0	0	553	0	0	0	0	0
VBZB01000086.1	828	0	0	828	0	0	0	0	0
VBZB01000087.1	378	0	0	378	0	0	0	0	0
VBZB01000088.1	668	0	0	668	0	0	0	0	0
VBZB01000089.1	201	0	0	201	0	0	0	0	0
VBZB01000090.1	76	3	2	64	0	0	7	0	0
VBZB01000091.1	2610	29	10	2566	4	0	1	0	0
VBZB01000092.1	186	0	0	186	0	0	0	0	0
VBZB01000093.1	5934	453	336	4335	48	1	770	0	0
VBZB01000094.1	108	0	0	108	0	0	0	0	0
VBZB01000095.1	173	0	0	173	0	0	0	0	0
VBZB01000096.1	283	0	0	283	0	0	0	0	0
VBZB01000097.1	1185	0	0	1185	0	0	0	0	0
VBZB01000098.1	3410	0	0	3410	0	0	0	0	0
VBZB01000101.1	27	0	0	27	0	0	0	0	0
VBZB01000102.1	56	0	0	56	0	0	0	0	0
VBZB01000103.1	571	0	0	571	0	0	0	0	0
VBZB01000104.1	195	0	0	195	0	0	0	0	0
VBZB01000106.1	40	0	0	40	0	0	0	0	0
VBZB01000107.1	94	0	0	94	0	0	0	0	0
VBZB01000108.1	103	0	0	103	0	0	0	0	0
VBZB01000109.1	126	0	0	126	0	0	0	0	0
VBZB01000110.1	33	0	0	7	25	0	0	1	0
VBZB01000111.1	239	0	0	239	0	0	0	0	0
VBZB01000112.1	1124	0	0	1124	0	0	0	0	0
VBZB01000113.1	422	0	0	422	0	0	0	0	0
VBZB01000114.1	102	0	0	102	0	0	0	0	0
VBZB01000115.1	131	0	0	131	0	0	0	0	0
VBZB01000116.1	356	0	0	356	0	0	0	0	0
VBZB01000117.1	392	0	0	392	0	0	0	0	0
VBZB01000118.1	610	0	0	610	0	0	0	0	0
VBZB01000121.1	63	0	0	63	0	0	0	0	0
VBZB01000122.1	4	0	0	4	0	0	0	0	0
VBZB01000123.1	136	0	0	136	0	0	0	0	0
VBZB01000124.1	76	0	0	76	0	0	0	0	0
VBZB01000125.1	58	0	0	58	0	0	0	0	0
VBZB01000126.1	103	0	0	103	0	0	0	0	0
VBZB01000127.1	844	0	0	844	0	0	0	0	0
VBZB01000128.1	1445	0	0	1445	0	0	0	0	0
VBZB01000129.1	52	0	0	52	0	0	0	0	0
VBZB01000130.1	826	0	0	826	0	0	0	0	0
VBZB01000131.1	362	0	0	362	0	0	0	0	0
VBZB01000132.1	175	0	0	175	0	0	0	0	0
VBZB01000133.1	29	0	0	29	0	0	0	0	0
VBZB01000134.1	88	0	0	88	0	0	0	0	0
VBZB01000135.1	162	0	0	162	0	0	0	0	0
VBZB01000136.1	76	0	0	76	0	0	0	0	0
VBZB01000137.1	76	0	0	76	0	0	0	0	0
VBZB01000138.1	32	0	0	32	0	0	0	0	0
VBZB01000139.1	1286	129	119	10	969	0	10	49	0
VBZB01000140.1	826	0	0	826	0	0	0	0	0
VBZB01000141.1	105	0	0	105	0	0	0	0	0
VBZB01000142.1	15	0	0	15	0	0	0	0	0
VBZB01000143.1	403	0	0	403	0	0	0	0	0
VBZB01000144.1	285	0	0	285	0	0	0	0	0
VBZB01000145.1	759	49	33	565	94	0	0	18	0
VBZB01000146.1	93	0	0	93	0	0	0	0	0
VBZB01000147.1	118	0	0	118	0	0	0	0	0
VBZB01000148.1	22	0	0	22	0	0	0	0	0
VBZB01000150.1	123	0	0	123	0	0	0	0	0
VBZB01000152.1	416	0	0	416	0	0	0	0	0
VBZB01000153.1	467	0	0	467	0	0	0	0	0
VBZB01000154.1	512	0	0	512	0	0	0	0	0
VBZB01000156.1	87	0	0	87	0	0	0	0	0
VBZB01000157.1	237	0	0	237	0	0	0	0	0
VBZB01000158.1	128	0	0	128	0	0	0	0	0
VBZB01000159.1	92	0	0	92	0	0	0	0	0
VBZB01000160.1	157	0	0	157	0	0	0	0	0
VBZB01000161.1	195	0	0	195	0	0	0	0	0
VBZB01000164.1	1518	0	0	1518	0	0	0	0	0
VBZB01000165.1	57	0	0	57	0	0	0	0	0
VBZB01000166.1	5	0	0	5	0	0	0	0	0
VBZB01000167.1	11	0	0	11	0	0	0	0	0
VBZB01000168.1	112	0	0	112	0	0	0	0	0
VBZB01000170.1	439	0	0	439	0	0	0	0	0
VBZB01000171.1	45	0	0	45	0	0	0	0	0
VBZB01000172.1	21	0	0	21	0	0	0	0	0
VBZB01000173.1	86	0	0	86	0	0	0	0	0
VBZB01000175.1	194	0	0	194	0	0	0	0	0
VBZB01000177.1	24	0	0	24	0	0	0	0	0
VBZB01000179.1	158	30	29	37	57	0	5	0	0
VBZB01000180.1	334	0	0	334	0	0	0	0	0
VBZB01000182.1	140	0	0	140	0	0	0	0	0
VBZB01000185.1	715	0	0	715	0	0	0	0	0
VBZB01000186.1	66	0	0	66	0	0	0	0	0
VBZB01000187.1	676	18	3	599	13	0	43	0	0
VBZB01000188.1	19	0	0	19	0	0	0	0	0
VBZB01000189.1	272	0	0	272	0	0	0	0	0
VBZB01000191.1	2	0	0	2	0	0	0	0	0
VBZB01000192.1	43	0	0	43	0	0	0	0	0
VBZB01000193.1	89	0	0	89	0	0	0	0	0
VBZB01000194.1	92	0	0	92	0	0	0	0	0
VBZB01000195.1	349	0	0	349	0	0	0	0	0
VBZB01000196.1	36	0	0	36	0	0	0	0	0
VBZB01000197.1	43	0	0	43	0	0	0	0	0
VBZB01000198.1	219	0	0	219	0	0	0	0	0
VBZB01000199.1	76	0	0	76	0	0	0	0	0
VBZB01000202.1	63	0	0	63	0	0	0	0	0
VBZB01000204.1	25	0	0	25	0	0	0	0	0
VBZB01000205.1	137	0	0	137	0	0	0	0	0
VBZB01000206.1	463	0	0	463	0	0	0	0	0
VBZB01000207.1	502	30	24	348	0	0	103	0	0
VBZB01000208.1	66	0	0	66	0	0	0	0	0
VBZB01000209.1	30	0	0	30	0	0	0	0	0
VBZB01000210.1	14	0	0	14	0	0	0	0	0
VBZB01000211.1	111	0	0	111	0	0	0	0	0
VBZB01000212.1	69	0	0	69	0	0	0	0	0
VBZB01000213.1	36	0	0	36	0	0	0	0	0
VBZB01000214.1	478	0	0	478	0	0	0	0	0
VBZB01000215.1	34	0	0	34	0	0	0	0	0
VBZB01000219.1	155	3	10	56	84	0	2	0	0
VBZB01000220.1	53	0	0	53	0	0	0	0	0
VBZB01000221.1	8	0	0	8	0	0	0	0	0
VBZB01000222.1	255	0	0	255	0	0	0	0	0
VBZB01000223.1	12	0	0	12	0	0	0	0	0
VBZB01000226.1	684	0	0	684	0	0	0	0	0
VBZB01000227.1	409	0	0	409	0	0	0	0	0
VBZB01000228.1	27	0	0	27	0	0	0	0	0
VBZB01000229.1	45	0	0	45	0	0	0	0	0
VBZB01000230.1	26	0	0	26	0	0	0	0	0
VBZB01000231.1	9	0	0	9	0	0	0	0	0
VBZB01000232.1	25	0	0	25	0	0	0	0	0
VBZB01000236.1	74	0	0	74	0	0	0	0	0
VBZB01000237.1	75	0	0	75	0	0	0	0	0
VBZB01000238.1	23	0	0	23	0	0	0	0	0
VBZB01000240.1	586	0	0	586	0	0	0	0	0
VBZB01000241.1	367	0	0	367	0	0	0	0	0
VBZB01000242.1	71	0	0	71	0	0	0	0	0
VBZB01000243.1	91	0	0	91	0	0	0	0	0
VBZB01000244.1	305	0	0	305	0	0	0	0	0
VBZB01000246.1	12	0	0	12	0	0	0	0	0
VBZB01000248.1	69	0	0	69	0	0	0	0	0
VBZB01000249.1	220	0	0	220	0	0	0	0	0
VBZB01000250.1	746	0	0	746	0	0	0	0	0
VBZB01000251.1	196	0	0	196	0	0	0	0	0
VBZB01000252.1	5	0	0	5	0	0	0	0	0
VBZB01000253.1	24	0	0	24	0	0	0	0	0
VBZB01000254.1	4	0	0	4	0	0	0	0	0
VBZB01000256.1	21	0	0	21	0	0	0	0	0
VBZB01000258.1	58	0	0	58	0	0	0	0	0
VBZB01000259.1	154	0	0	154	0	0	0	0	0
VBZB01000260.1	16	0	0	16	0	0	0	0	0
VBZB01000261.1	1	0	0	1	0	0	0	0	0
VBZB01000262.1	26	0	0	26	0	0	0	0	0
VBZB01000263.1	715	0	0	715	0	0	0	0	0
VBZB01000264.1	7	0	0	7	0	0	0	0	0
VBZB01000268.1	13	0	0	13	0	0	0	0	0
VBZB01000269.1	29	0	0	29	0	0	0	0	0
VBZB01000270.1	69	0	0	69	0	0	0	0	0
VBZB01000272.1	141	0	0	141	0	0	0	0	0
VBZB01000274.1	22	0	0	22	0	0	0	0	0
VBZB01000275.1	15	0	0	15	0	0	0	0	0
VBZB01000276.1	29	0	0	29	0	0	0	0	0
VBZB01000277.1	126	0	0	126	0	0	0	0	0
VBZB01000278.1	34	0	0	34	0	0	0	0	0
VBZB01000279.1	70	0	0	70	0	0	0	0	0
VBZB01000281.1	78	0	0	78	0	0	0	0	0
VBZB01000282.1	78	0	0	78	0	0	0	0	0
VBZB01000288.1	87	0	0	87	0	0	0	0	0
VBZB01000290.1	433	0	0	433	0	0	0	0	0
VBZB01000291.1	89	0	0	89	0	0	0	0	0
VBZB01000292.1	193	0	0	193	0	0	0	0	0
VBZB01000293.1	16	0	0	16	0	0	0	0	0
VBZB01000294.1	68	0	0	68	0	0	0	0	0
VBZB01000297.1	6	0	0	6	0	0	0	0	0
VBZB01000302.1	23	0	0	23	0	0	0	0	0
VBZB01000303.1	31	0	0	31	0	0	0	0	0
VBZB01000304.1	433	0	0	433	0	0	0	0	0
VBZB01000305.1	9	0	0	9	0	0	0	0	0
VBZB01000306.1	41	0	0	41	0	0	0	0	0
VBZB01000307.1	1	0	0	1	0	0	0	0	0
VBZB01000309.1	5	0	0	5	0	0	0	0	0
VBZB01000314.1	4	0	0	4	0	0	0	0	0
VBZB01000319.1	53	0	0	53	0	0	0	0	0
VBZB01000320.1	429	0	0	429	0	0	0	0	0
VBZB01000321.1	287	0	0	287	0	0	0	0	0
VBZB01000323.1	6	0	0	6	0	0	0	0	0
VBZB01000324.1	192	0	0	192	0	0	0	0	0
VBZB01000325.1	123	0	0	123	0	0	0	0	0
VBZB01000326.1	46	0	0	46	0	0	0	0	0
VBZB01000327.1	20	0	0	20	0	0	0	0	0
VBZB01000330.1	1	0	0	1	0	0	0	0	0
VBZB01000331.1	3	0	0	3	0	0	0	0	0
VBZB01000333.1	225	0	0	225	0	0	0	0	0
VBZB01000334.1	87	0	0	87	0	0	0	0	0
VBZB01000335.1	60	0	0	60	0	0	0	0	0
VBZB01000336.1	62	0	0	62	0	0	0	0	0
VBZB01000337.1	333	0	0	333	0	0	0	0	0
VBZB01000338.1	34	0	0	34	0	0	0	0	0
VBZB01000339.1	131	0	0	131	0	0	0	0	0
VBZB01000340.1	131	0	0	131	0	0	0	0	0
VBZB01000341.1	46	0	0	46	0	0	0	0	0
VBZB01000342.1	26	0	0	26	0	0	0	0	0
VBZB01000343.1	23	0	0	23	0	0	0	0	0
VBZB01000344.1	24	0	0	24	0	0	0	0	0
VBZB01000348.1	4	0	0	4	0	0	0	0	0
VBZB01000350.1	59	0	0	59	0	0	0	0	0
VBZB01000351.1	162	0	0	162	0	0	0	0	0
VBZB01000352.1	124	0	0	124	0	0	0	0	0
VBZB01000353.1	203	0	0	203	0	0	0	0	0
VBZB01000354.1	22	0	0	22	0	0	0	0	0
VBZB01000355.1	15	0	0	15	0	0	0	0	0
VBZB01000356.1	14	0	0	14	0	0	0	0	0
VBZB01000357.1	26	0	0	26	0	0	0	0	0
VBZB01000359.1	5	0	0	5	0	0	0	0	0
VBZB01000360.1	66	0	0	66	0	0	0	0	0
VBZB01000361.1	1	0	0	1	0	0	0	0	0
VBZB01000362.1	66	0	0	66	0	0	0	0	0
VBZB01000363.1	19	0	0	19	0	0	0	0	0
VBZB01000366.1	9	0	0	9	0	0	0	0	0
VBZB01000367.1	57	0	0	57	0	0	0	0	0
VBZB01000368.1	15	0	0	15	0	0	0	0	0
VBZB01000369.1	11	0	0	11	0	0	0	0	0
VBZB01000371.1	11	0	0	11	0	0	0	0	0
VBZB01000372.1	5	0	0	5	0	0	0	0	0
VBZB01000376.1	40	0	0	40	0	0	0	0	0
VBZB01000377.1	75	0	0	75	0	0	0	0	0
VBZB01000378.1	62	0	0	62	0	0	0	0	0
VBZB01000379.1	79	0	0	79	0	0	0	0	0
VBZB01000380.1	70	0	0	70	0	0	0	0	0
VBZB01000381.1	108	0	0	108	0	0	0	0	0
VBZB01000382.1	32	0	0	32	0	0	0	0	0
VBZB01000383.1	13	0	0	13	0	0	0	0	0
VBZB01000384.1	7	0	0	7	0	0	0	0	0
VBZB01000385.1	6	0	0	6	0	0	0	0	0
VBZB01000386.1	9	0	0	9	0	0	0	0	0
VBZB01000387.1	1	0	0	1	0	0	0	0	0
VBZB01000388.1	1	0	0	1	0	0	0	0	0
VBZB01000389.1	7	0	0	7	0	0	0	0	0
VBZB01000390.1	4	0	0	4	0	0	0	0	0
VBZB01000392.1	2	0	0	2	0	0	0	0	0
VBZB01000400.1	278	0	0	278	0	0	0	0	0
VBZB01000401.1	179	0	0	179	0	0	0	0	0
VBZB01000402.1	319	0	0	319	0	0	0	0	0
VBZB01000403.1	17	0	0	17	0	0	0	0	0
VBZB01000404.1	1	0	0	1	0	0	0	0	0
VBZB01000405.1	47	0	0	47	0	0	0	0	0
VBZB01000406.1	76	0	0	76	0	0	0	0	0
VBZB01000408.1	206	0	0	206	0	0	0	0	0
VBZB01000409.1	91	0	0	91	0	0	0	0	0
VBZB01000410.1	40	0	0	40	0	0	0	0	0
VBZB01000411.1	11	0	0	11	0	0	0	0	0
VBZB01000412.1	186	0	0	186	0	0	0	0	0
VBZB01000413.1	98	0	0	98	0	0	0	0	0
VBZB01000414.1	46	0	0	46	0	0	0	0	0
VBZB01000032.1	81	0	0	81	0	0	0	0	0
VBZB01000033.1	19	0	0	19	0	0	0	0	0
VBZB01000034.1	4	0	0	4	0	0	0	0	0
VBZB01000036.1	10	0	0	10	0	0	0	0	0
VBZB01000037.1	2	0	0	2	0	0	0	0	0
VBZB01000042.1	50	0	0	50	0	0	0	0	0
VBZB01000043.1	246	0	0	246	0	0	0	0	0
VBZB01000045.1	27	0	0	27	0	0	0	0	0
VBZB01000046.1	63	0	0	63	0	0	0	0	0
VBZB01000047.1	128	0	0	128	0	0	0	0	0
VBZB01000048.1	62	0	0	62	0	0	0	0	0
VBZB01000049.1	43	0	0	43	0	0	0	0	0
VBZB01000050.1	14	0	0	14	0	0	0	0	0
VBZB01000051.1	10	3	2	0	0	0	5	0	0
VBZB01000052.1	17	0	0	17	0	0	0	0	0
VBZB01000053.1	65	0	0	65	0	0	0	0	0
VBZB01000054.1	14	0	0	14	0	0	0	0	0
VBZB01000056.1	48	0	0	48	0	0	0	0	0
VBZB01000057.1	5	0	0	5	0	0	0	0	0
VBZB01000058.1	14	0	0	14	0	0	0	0	0
VBZB01000059.1	2	0	0	2	0	0	0	0	0
VBZB01000060.1	11	0	0	11	0	0	0	0	0
VBZB01000062.1	5	0	0	5	0	0	0	0	0
VBZB01000066.1	2	0	0	2	0	0	0	0	0
VBZB01000068.1	27	0	0	27	0	0	0	0	0
VBZB01000070.1	22	0	0	22	0	0	0	0	0
VBZB01000071.1	50	0	0	50	0	0	0	0	0
VBZB01000075.1	164	0	0	164	0	0	0	0	0
