# Supplementary material for: Whole-Genome Resequencing Highlights the Unique Characteristics of Kecai Yaks
Source: Animals (Basel). 2022 Oct 6;12(19):2682. doi: 10.3390/ani12192682 (PMC9559661; doi:10.3390/ani12192682)
Supplement: Supplementary file 1 [file animals-12-02682-s001.zip › Supplementary Table/Supplementary Table S4.xls]

Supplementary Table S3. The results of InDel comment type statistics
Chr	Num	downstream	exonic	intergenic	intronic	splicing	upstream	UTR3	UTR5
1	78554	740	108	51644	25267	15	640	103	50
2	66971	683	142	40463	24877	12	620	144	39
3	62752	1026	223	36852	23499	29	949	163	55
4	66227	768	164	39393	25032	17	682	142	42
5	67504	1050	256	40545	24503	31	920	161	65
6	71895	626	99	45887	24646	10	514	84	36
7	59982	595	132	39878	18638	11	622	96	29
8	59690	923	183	41192	16287	22	938	137	48
9	52568	600	116	33448	17663	10	580	128	42
10	54078	434	118	35769	17241	15	408	70	29
11	47101	674	176	26623	18744	13	673	173	47
12	51777	541	95	37222	13189	18	540	144	46
13	56606	1432	306	34983	18265	18	1434	119	77
14	42864	564	83	25867	15801	10	440	94	28
15	50426	408	115	36146	13376	7	286	60	30
16	44987	503	110	28792	15012	16	409	138	25
17	36407	377	110	23929	11541	10	303	108	37
18	37549	378	71	24877	11769	6	358	67	32
19	32099	780	154	16235	14047	28	706	132	54
20	37118	1271	344	22267	11901	24	1131	178	66
21	30674	229	56	20749	9319	9	248	52	12
22	31013	369	89	15859	14204	12	364	105	19
23	28186	185	25	19511	8255	2	183	32	1
24	41934	1288	282	25350	13793	26	1087	142	65
25	28226	320	60	16253	11236	10	280	60	11
26	18933	390	103	9155	8729	11	450	101	25
27	28359	267	44	16198	11548	10	250	39	10
28	26764	285	50	17324	8757	7	276	56	10
29	35989	621	197	25676	8769	17	618	75	35
X	39476	458	89	30233	8231	2	417	50	12
Y	10526	104	48	7745	2487	2	124	17	9
VBZB01000077.1	65	0	0	65	0	0	0	0	0
VBZB01000078.1	333	0	0	333	0	0	0	0	0
VBZB01000079.1	32	0	0	32	0	0	0	0	0
VBZB01000080.1	195	0	0	195	0	0	0	0	0
VBZB01000081.1	399	0	0	399	0	0	0	0	0
VBZB01000082.1	235	27	1	161	27	0	17	2	0
VBZB01000083.1	302	0	0	302	0	0	0	0	0
VBZB01000084.1	112	0	0	112	0	0	0	0	0
VBZB01000085.1	75	0	0	75	0	0	0	0	0
VBZB01000086.1	84	0	0	84	0	0	0	0	0
VBZB01000087.1	28	0	0	28	0	0	0	0	0
VBZB01000088.1	90	0	0	90	0	0	0	0	0
VBZB01000089.1	16	0	0	16	0	0	0	0	0
VBZB01000090.1	17	1	0	14	0	0	2	0	0
VBZB01000091.1	320	2	0	318	0	0	0	0	0
VBZB01000092.1	22	0	0	22	0	0	0	0	0
VBZB01000093.1	556	46	19	398	4	0	89	0	0
VBZB01000094.1	11	0	0	11	0	0	0	0	0
VBZB01000095.1	7	0	0	7	0	0	0	0	0
VBZB01000096.1	17	0	0	17	0	0	0	0	0
VBZB01000097.1	124	0	0	124	0	0	0	0	0
VBZB01000098.1	382	0	0	382	0	0	0	0	0
VBZB01000101.1	2	0	0	2	0	0	0	0	0
VBZB01000103.1	37	0	0	37	0	0	0	0	0
VBZB01000104.1	13	0	0	13	0	0	0	0	0
VBZB01000106.1	1	0	0	1	0	0	0	0	0
VBZB01000107.1	5	0	0	5	0	0	0	0	0
VBZB01000108.1	12	0	0	12	0	0	0	0	0
VBZB01000109.1	11	0	0	11	0	0	0	0	0
VBZB01000110.1	12	0	0	3	8	0	0	0	1
VBZB01000111.1	16	0	0	16	0	0	0	0	0
VBZB01000112.1	72	0	0	72	0	0	0	0	0
VBZB01000113.1	44	0	0	44	0	0	0	0	0
VBZB01000114.1	12	0	0	12	0	0	0	0	0
VBZB01000115.1	7	0	0	7	0	0	0	0	0
VBZB01000116.1	15	0	0	15	0	0	0	0	0
VBZB01000117.1	15	0	0	15	0	0	0	0	0
VBZB01000118.1	64	0	0	64	0	0	0	0	0
VBZB01000121.1	7	0	0	7	0	0	0	0	0
VBZB01000123.1	7	0	0	7	0	0	0	0	0
VBZB01000124.1	3	0	0	3	0	0	0	0	0
VBZB01000125.1	1	0	0	1	0	0	0	0	0
VBZB01000126.1	7	0	0	7	0	0	0	0	0
VBZB01000127.1	132	0	0	132	0	0	0	0	0
VBZB01000128.1	185	0	0	185	0	0	0	0	0
VBZB01000129.1	3	0	0	3	0	0	0	0	0
VBZB01000130.1	90	0	0	90	0	0	0	0	0
VBZB01000131.1	20	0	0	20	0	0	0	0	0
VBZB01000132.1	7	0	0	7	0	0	0	0	0
VBZB01000133.1	1	0	0	1	0	0	0	0	0
VBZB01000134.1	6	0	0	6	0	0	0	0	0
VBZB01000135.1	9	0	0	9	0	0	0	0	0
VBZB01000136.1	5	0	0	5	0	0	0	0	0
VBZB01000137.1	14	0	0	14	0	0	0	0	0
VBZB01000138.1	3	0	0	3	0	0	0	0	0
VBZB01000139.1	235	31	5	2	185	1	0	11	0
VBZB01000140.1	70	0	0	70	0	0	0	0	0
VBZB01000141.1	7	0	0	7	0	0	0	0	0
VBZB01000142.1	3	0	0	3	0	0	0	0	0
VBZB01000143.1	30	0	0	30	0	0	0	0	0
VBZB01000144.1	15	0	0	15	0	0	0	0	0
VBZB01000145.1	55	6	3	40	6	0	0	0	0
VBZB01000146.1	7	0	0	7	0	0	0	0	0
VBZB01000147.1	8	0	0	8	0	0	0	0	0
VBZB01000150.1	4	0	0	4	0	0	0	0	0
VBZB01000152.1	32	0	0	32	0	0	0	0	0
VBZB01000153.1	76	0	0	76	0	0	0	0	0
VBZB01000154.1	27	0	0	27	0	0	0	0	0
VBZB01000156.1	2	0	0	2	0	0	0	0	0
VBZB01000157.1	13	0	0	13	0	0	0	0	0
VBZB01000158.1	7	0	0	7	0	0	0	0	0
VBZB01000159.1	10	0	0	10	0	0	0	0	0
VBZB01000160.1	15	0	0	15	0	0	0	0	0
VBZB01000161.1	9	0	0	9	0	0	0	0	0
VBZB01000164.1	187	0	0	187	0	0	0	0	0
VBZB01000165.1	7	0	0	7	0	0	0	0	0
VBZB01000166.1	1	0	0	1	0	0	0	0	0
VBZB01000168.1	10	0	0	10	0	0	0	0	0
VBZB01000170.1	32	0	0	32	0	0	0	0	0
VBZB01000171.1	4	0	0	4	0	0	0	0	0
VBZB01000172.1	1	0	0	1	0	0	0	0	0
VBZB01000173.1	10	0	0	10	0	0	0	0	0
VBZB01000175.1	21	0	0	21	0	0	0	0	0
VBZB01000177.1	6	0	0	6	0	0	0	0	0
VBZB01000179.1	11	4	0	0	7	0	0	0	0
VBZB01000180.1	34	0	0	34	0	0	0	0	0
VBZB01000181.1	1	0	0	1	0	0	0	0	0
VBZB01000182.1	8	0	0	8	0	0	0	0	0
VBZB01000185.1	69	0	0	69	0	0	0	0	0
VBZB01000186.1	1	0	0	1	0	0	0	0	0
VBZB01000187.1	69	1	0	64	3	0	1	0	0
VBZB01000188.1	2	0	0	2	0	0	0	0	0
VBZB01000189.1	28	0	0	28	0	0	0	0	0
VBZB01000192.1	1	0	0	1	0	0	0	0	0
VBZB01000193.1	10	0	0	10	0	0	0	0	0
VBZB01000194.1	8	0	0	8	0	0	0	0	0
VBZB01000195.1	46	0	0	46	0	0	0	0	0
VBZB01000196.1	3	0	0	3	0	0	0	0	0
VBZB01000197.1	11	0	0	11	0	0	0	0	0
VBZB01000198.1	12	0	0	12	0	0	0	0	0
VBZB01000199.1	7	0	0	7	0	0	0	0	0
VBZB01000202.1	5	0	0	5	0	0	0	0	0
VBZB01000204.1	6	0	0	6	0	0	0	0	0
VBZB01000205.1	4	0	0	4	0	0	0	0	0
VBZB01000206.1	49	0	0	49	0	0	0	0	0
VBZB01000207.1	67	4	2	50	0	0	11	0	0
VBZB01000208.1	2	0	0	2	0	0	0	0	0
VBZB01000209.1	5	0	0	5	0	0	0	0	0
VBZB01000210.1	1	0	0	1	0	0	0	0	0
VBZB01000211.1	3	0	0	3	0	0	0	0	0
VBZB01000212.1	4	0	0	4	0	0	0	0	0
VBZB01000213.1	2	0	0	2	0	0	0	0	0
VBZB01000214.1	56	0	0	56	0	0	0	0	0
VBZB01000215.1	2	0	0	2	0	0	0	0	0
VBZB01000219.1	16	0	0	8	8	0	0	0	0
VBZB01000220.1	4	0	0	4	0	0	0	0	0
VBZB01000222.1	11	0	0	11	0	0	0	0	0
VBZB01000223.1	3	0	0	3	0	0	0	0	0
VBZB01000226.1	82	0	0	82	0	0	0	0	0
VBZB01000227.1	48	0	0	48	0	0	0	0	0
VBZB01000228.1	7	0	0	7	0	0	0	0	0
VBZB01000229.1	6	0	0	6	0	0	0	0	0
VBZB01000230.1	1	0	0	1	0	0	0	0	0
VBZB01000232.1	1	0	0	1	0	0	0	0	0
VBZB01000236.1	2	0	0	2	0	0	0	0	0
VBZB01000237.1	5	0	0	5	0	0	0	0	0
VBZB01000238.1	4	0	0	4	0	0	0	0	0
VBZB01000240.1	63	0	0	63	0	0	0	0	0
VBZB01000241.1	53	0	0	53	0	0	0	0	0
VBZB01000242.1	5	0	0	5	0	0	0	0	0
VBZB01000243.1	6	0	0	6	0	0	0	0	0
VBZB01000244.1	64	0	0	64	0	0	0	0	0
VBZB01000246.1	1	0	0	1	0	0	0	0	0
VBZB01000248.1	4	0	0	4	0	0	0	0	0
VBZB01000249.1	17	0	0	17	0	0	0	0	0
VBZB01000250.1	109	0	0	109	0	0	0	0	0
VBZB01000251.1	8	0	0	8	0	0	0	0	0
VBZB01000252.1	2	0	0	2	0	0	0	0	0
VBZB01000253.1	3	0	0	3	0	0	0	0	0
VBZB01000256.1	2	0	0	2	0	0	0	0	0
VBZB01000258.1	17	0	0	17	0	0	0	0	0
VBZB01000259.1	9	0	0	9	0	0	0	0	0
VBZB01000260.1	1	0	0	1	0	0	0	0	0
VBZB01000262.1	1	0	0	1	0	0	0	0	0
VBZB01000263.1	113	0	0	113	0	0	0	0	0
VBZB01000264.1	2	0	0	2	0	0	0	0	0
VBZB01000269.1	3	0	0	3	0	0	0	0	0
VBZB01000270.1	7	0	0	7	0	0	0	0	0
VBZB01000272.1	3	0	0	3	0	0	0	0	0
VBZB01000274.1	2	0	0	2	0	0	0	0	0
VBZB01000276.1	3	0	0	3	0	0	0	0	0
VBZB01000277.1	9	0	0	9	0	0	0	0	0
VBZB01000279.1	7	0	0	7	0	0	0	0	0
VBZB01000281.1	4	0	0	4	0	0	0	0	0
VBZB01000282.1	6	0	0	6	0	0	0	0	0
VBZB01000288.1	11	0	0	11	0	0	0	0	0
VBZB01000290.1	81	0	0	81	0	0	0	0	0
VBZB01000291.1	3	0	0	3	0	0	0	0	0
VBZB01000292.1	14	0	0	14	0	0	0	0	0
VBZB01000293.1	2	0	0	2	0	0	0	0	0
VBZB01000294.1	18	0	0	18	0	0	0	0	0
VBZB01000302.1	2	0	0	2	0	0	0	0	0
VBZB01000303.1	3	0	0	3	0	0	0	0	0
VBZB01000304.1	59	0	0	59	0	0	0	0	0
VBZB01000305.1	2	0	0	2	0	0	0	0	0
VBZB01000306.1	2	0	0	2	0	0	0	0	0
VBZB01000314.1	1	0	0	1	0	0	0	0	0
VBZB01000319.1	4	0	0	4	0	0	0	0	0
VBZB01000320.1	37	0	0	37	0	0	0	0	0
VBZB01000321.1	14	0	0	14	0	0	0	0	0
VBZB01000324.1	11	0	0	11	0	0	0	0	0
VBZB01000325.1	14	0	0	14	0	0	0	0	0
VBZB01000326.1	6	0	0	6	0	0	0	0	0
VBZB01000333.1	10	0	0	10	0	0	0	0	0
VBZB01000334.1	8	0	0	8	0	0	0	0	0
VBZB01000335.1	3	0	0	3	0	0	0	0	0
VBZB01000336.1	7	0	0	7	0	0	0	0	0
VBZB01000337.1	36	0	0	36	0	0	0	0	0
VBZB01000338.1	2	0	0	2	0	0	0	0	0
VBZB01000339.1	21	0	0	21	0	0	0	0	0
VBZB01000340.1	8	0	0	8	0	0	0	0	0
VBZB01000341.1	1	0	0	1	0	0	0	0	0
VBZB01000342.1	1	0	0	1	0	0	0	0	0
VBZB01000344.1	2	0	0	2	0	0	0	0	0
VBZB01000350.1	5	0	0	5	0	0	0	0	0
VBZB01000351.1	6	0	0	6	0	0	0	0	0
VBZB01000352.1	6	0	0	6	0	0	0	0	0
VBZB01000353.1	25	0	0	25	0	0	0	0	0
VBZB01000355.1	1	0	0	1	0	0	0	0	0
VBZB01000356.1	2	0	0	2	0	0	0	0	0
VBZB01000357.1	3	0	0	3	0	0	0	0	0
VBZB01000359.1	2	0	0	2	0	0	0	0	0
VBZB01000360.1	12	0	0	12	0	0	0	0	0
VBZB01000362.1	7	0	0	7	0	0	0	0	0
VBZB01000366.1	3	0	0	3	0	0	0	0	0
VBZB01000367.1	4	0	0	4	0	0	0	0	0
VBZB01000368.1	2	0	0	2	0	0	0	0	0
VBZB01000371.1	1	0	0	1	0	0	0	0	0
VBZB01000376.1	1	0	0	1	0	0	0	0	0
VBZB01000377.1	7	0	0	7	0	0	0	0	0
VBZB01000378.1	4	0	0	4	0	0	0	0	0
VBZB01000379.1	3	0	0	3	0	0	0	0	0
VBZB01000380.1	4	0	0	4	0	0	0	0	0
VBZB01000381.1	10	0	0	10	0	0	0	0	0
VBZB01000382.1	1	0	0	1	0	0	0	0	0
VBZB01000384.1	1	0	0	1	0	0	0	0	0
VBZB01000385.1	1	0	0	1	0	0	0	0	0
VBZB01000386.1	1	0	0	1	0	0	0	0	0
VBZB01000392.1	1	0	0	1	0	0	0	0	0
VBZB01000393.1	2	0	0	2	0	0	0	0	0
VBZB01000400.1	51	0	0	51	0	0	0	0	0
VBZB01000401.1	15	0	0	15	0	0	0	0	0
VBZB01000402.1	23	0	0	23	0	0	0	0	0
VBZB01000405.1	7	0	0	7	0	0	0	0	0
VBZB01000406.1	6	0	0	6	0	0	0	0	0
VBZB01000408.1	24	0	0	24	0	0	0	0	0
VBZB01000409.1	10	0	0	10	0	0	0	0	0
VBZB01000410.1	7	0	0	7	0	0	0	0	0
VBZB01000412.1	26	0	0	26	0	0	0	0	0
VBZB01000413.1	8	0	0	8	0	0	0	0	0
VBZB01000414.1	3	0	0	3	0	0	0	0	0
VBZB01000032.1	9	0	0	9	0	0	0	0	0
VBZB01000033.1	3	0	0	3	0	0	0	0	0
VBZB01000034.1	2	0	0	2	0	0	0	0	0
VBZB01000042.1	2	0	0	2	0	0	0	0	0
VBZB01000043.1	57	0	0	57	0	0	0	0	0
VBZB01000045.1	5	0	0	5	0	0	0	0	0
VBZB01000046.1	5	0	0	5	0	0	0	0	0
VBZB01000047.1	11	0	0	11	0	0	0	0	0
VBZB01000048.1	5	0	0	5	0	0	0	0	0
VBZB01000049.1	4	0	0	4	0	0	0	0	0
VBZB01000050.1	1	0	0	1	0	0	0	0	0
VBZB01000051.1	1	0	0	0	0	0	1	0	0
VBZB01000052.1	2	0	0	2	0	0	0	0	0
VBZB01000053.1	4	0	0	4	0	0	0	0	0
VBZB01000056.1	1	0	0	1	0	0	0	0	0
VBZB01000058.1	5	0	0	5	0	0	0	0	0
VBZB01000066.1	1	0	0	1	0	0	0	0	0
VBZB01000068.1	2	0	0	2	0	0	0	0	0
VBZB01000070.1	4	0	0	4	0	0	0	0	0
VBZB01000075.1	11	0	0	11	0	0	0	0	0
