# Supplementary material for: Whole-Genome Resequencing Highlights the Unique Characteristics of Kecai Yaks
Source: Animals (Basel). 2022 Oct 6;12(19):2682. doi: 10.3390/ani12192682 (PMC9559661; doi:10.3390/ani12192682)
Supplement: Supplementary file 1 [file animals-12-02682-s001.zip › Supplementary Table/Supplementary Table S5.xls]

## Sheet: Supplementary Table S5
Supplementary Table S5. The results of GO enrichment analysis
id	term	category	ListHits	ListTotal	PopHits	PopTotal	pval	padj	Enrichment_score	Gene
GO:0030369	ICAM-3 receptor activity	molecular_function	1	523	1	18088	0	0	34.5851	ENSBGRG00000000208
GO:0034687	integrin alphaL-beta2 complex	cellular_component	1	523	1	18088	0	0	34.5851	ENSBGRG00000000208
GO:0043315	positive regulation of neutrophil degranulation	biological_process	1	523	1	18088	0	0	34.5851	ENSBGRG00000000208
GO:0099568	cytoplasmic region	cellular_component	1	523	1	18088	0	0	34.5851	ENSBGRG00000000208
GO:0016005	phospholipase A2 activator activity	molecular_function	1	523	1	18088	0	0	34.5851	ENSBGRG00000000455
GO:1903423	positive regulation of synaptic vesicle recycling	biological_process	1	523	1	18088	0	0	34.5851	ENSBGRG00000000455
GO:0016256	N-glycan processing to lysosome	biological_process	1	523	1	18088	0	0	34.5851	ENSBGRG00000000629
GO:0048270	methionine adenosyltransferase regulator activity	molecular_function	1	523	1	18088	0	0	34.5851	ENSBGRG00000001300
GO:0045714	regulation of low-density lipoprotein particle receptor biosynthetic process	biological_process	1	523	1	18088	0	0	34.5851	ENSBGRG00000001631
GO:0019864	IgG binding	molecular_function	2	523	2	18088	0	0	34.5851	ENSBGRG00000001856; ENSBGRG00000001884
GO:0019210	kinase inhibitor activity	molecular_function	2	523	2	18088	0	0	34.5851	ENSBGRG00000002365; ENSBGRG00000021446
GO:1904613	cellular response to 2,3,7,8-tetrachlorodibenzodioxine	biological_process	2	523	2	18088	0	0	34.5851	ENSBGRG00000002455; ENSBGRG00000006673
GO:0015112	nitrate transmembrane transporter activity	molecular_function	1	523	1	18088	0	0	34.5851	ENSBGRG00000002662
GO:0097149	centralspindlin complex	cellular_component	1	523	1	18088	0	0	34.5851	ENSBGRG00000002692
GO:0006127	glycerophosphate shuttle	biological_process	1	523	1	18088	0	0	34.5851	ENSBGRG00000002916
GO:0023051	regulation of signaling	biological_process	1	523	1	18088	0	0	34.5851	ENSBGRG00000003974
GO:0009826	unidimensional cell growth	biological_process	1	523	1	18088	0	0	34.5851	ENSBGRG00000004215
GO:0098880	maintenance of postsynaptic specialization structure	biological_process	1	523	1	18088	0	0	34.5851	ENSBGRG00000004215
GO:1905322	positive regulation of mesenchymal stem cell migration	biological_process	1	523	1	18088	0	0	34.5851	ENSBGRG00000004593
GO:1990948	ubiquitin ligase inhibitor activity	molecular_function	1	523	1	18088	0	0	34.5851	ENSBGRG00000004593
GO:2001021	negative regulation of response to DNA damage stimulus	biological_process	1	523	1	18088	0	0	34.5851	ENSBGRG00000004593
GO:0032962	positive regulation of inositol trisphosphate biosynthetic process	biological_process	1	523	1	18088	0	0	34.5851	ENSBGRG00000005634
GO:0045029	UDP-activated nucleotide receptor activity	molecular_function	1	523	1	18088	0	0	34.5851	ENSBGRG00000005634
GO:1905835	cellular response to pyrimidine ribonucleotide	biological_process	1	523	1	18088	0	0	34.5851	ENSBGRG00000005634
GO:1904602	serotonin-activated cation-selective channel complex	cellular_component	2	523	2	18088	0	0	34.5851	ENSBGRG00000005742; ENSBGRG00000005842
GO:0061042	vascular wound healing	biological_process	1	523	1	18088	0	0	34.5851	ENSBGRG00000005750
GO:0039689	negative stranded viral RNA replication	biological_process	1	523	1	18088	0	0	34.5851	ENSBGRG00000006010
GO:0030037	actin filament reorganization involved in cell cycle	biological_process	1	523	1	18088	0	0	34.5851	ENSBGRG00000006242
GO:0004118	cGMP-stimulated cyclic-nucleotide phosphodiesterase activity	molecular_function	1	523	1	18088	0	0	34.5851	ENSBGRG00000006673
GO:1903488	negative regulation of lactation	biological_process	1	523	1	18088	0	0	34.5851	ENSBGRG00000006710
GO:1903521	positive regulation of mammary gland involution	biological_process	1	523	1	18088	0	0	34.5851	ENSBGRG00000006710
GO:2001045	negative regulation of integrin-mediated signaling pathway	biological_process	1	523	1	18088	0	0	34.5851	ENSBGRG00000007723
GO:0050928	negative regulation of positive chemotaxis	biological_process	1	523	1	18088	0	0	34.5851	ENSBGRG00000008142
GO:0032528	microvillus organization	biological_process	1	523	1	18088	0	0	34.5851	ENSBGRG00000009477
GO:0070165	positive regulation of adiponectin secretion	biological_process	1	523	1	18088	0	0	34.5851	ENSBGRG00000010063
GO:0002083	4-hydroxybenzoate decaprenyltransferase activity	molecular_function	1	523	1	18088	0	0	34.5851	ENSBGRG00000010592
GO:0016765	transferase activity, transferring alkyl or aryl (other than methyl) groups	molecular_function	1	523	1	18088	0	0	34.5851	ENSBGRG00000010592
GO:0047293	4-hydroxybenzoate nonaprenyltransferase activity	molecular_function	1	523	1	18088	0	0	34.5851	ENSBGRG00000010592
GO:0030323	respiratory tube development	biological_process	1	523	1	18088	0	0	34.5851	ENSBGRG00000010712
GO:0004341	gluconolactonase activity	molecular_function	1	523	1	18088	0	0	34.5851	ENSBGRG00000010764
GO:0008941	nitric oxide dioxygenase activity	molecular_function	1	523	1	18088	0	0	34.5851	ENSBGRG00000010778
GO:0047888	fatty acid peroxidase activity	molecular_function	1	523	1	18088	0	0	34.5851	ENSBGRG00000010778
GO:2000490	negative regulation of hepatic stellate cell activation	biological_process	1	523	1	18088	0	0	34.5851	ENSBGRG00000010778
GO:0004603	phenylethanolamine N-methyltransferase activity	molecular_function	1	523	1	18088	0	0	34.5851	ENSBGRG00000010816
GO:0042418	epinephrine biosynthetic process	biological_process	1	523	1	18088	0	0	34.5851	ENSBGRG00000010816
GO:0032970	regulation of actin filament-based process	biological_process	1	523	1	18088	0	0	34.5851	ENSBGRG00000010859
GO:0035995	detection of muscle stretch	biological_process	1	523	1	18088	0	0	34.5851	ENSBGRG00000010880
GO:0048769	sarcomerogenesis	biological_process	1	523	1	18088	0	0	34.5851	ENSBGRG00000010880
GO:0070080	titin Z domain binding	molecular_function	1	523	1	18088	0	0	34.5851	ENSBGRG00000010880
GO:0007621	negative regulation of female receptivity	biological_process	1	523	1	18088	0	0	34.5851	ENSBGRG00000011295
GO:0005415	nucleoside:sodium symporter activity	molecular_function	1	523	1	18088	0	0	34.5851	ENSBGRG00000011452
GO:0015389	pyrimidine- and adenine-specific:sodium symporter activity	molecular_function	1	523	1	18088	0	0	34.5851	ENSBGRG00000011452
GO:1901642	nucleoside transmembrane transport	biological_process	1	523	1	18088	0	0	34.5851	ENSBGRG00000011452
GO:0002944	cyclin K-CDK12 complex	cellular_component	1	523	1	18088	0	0	34.5851	ENSBGRG00000011539
GO:0000248	C-5 sterol desaturase activity	molecular_function	1	523	1	18088	0	0	34.5851	ENSBGRG00000011853
GO:0002154	thyroid hormone mediated signaling pathway	biological_process	1	523	1	18088	0	0	34.5851	ENSBGRG00000012093
GO:0006702	androgen biosynthetic process	biological_process	1	523	1	18088	0	0	34.5851	ENSBGRG00000012093
GO:0048822	enucleate erythrocyte development	biological_process	1	523	1	18088	0	0	34.5851	ENSBGRG00000012093
GO:0060745	mammary gland branching involved in pregnancy	biological_process	1	523	1	18088	0	0	34.5851	ENSBGRG00000012093
GO:0070562	regulation of vitamin D receptor signaling pathway	biological_process	1	523	1	18088	0	0	34.5851	ENSBGRG00000012093
GO:0060857	establishment of glial blood-brain barrier	biological_process	1	523	1	18088	0	0	34.5851	ENSBGRG00000012149
GO:0072365	regulation of cellular ketone metabolic process by negative regulation of transcription from RNA polymerase II promoter	biological_process	1	523	1	18088	0	0	34.5851	ENSBGRG00000012520
GO:1902389	ceramide 1-phosphate transport	biological_process	2	523	2	18088	0	0	34.5851	ENSBGRG00000013080; ENSBGRG00000013203
GO:0000773	phosphatidyl-N-methylethanolamine N-methyltransferase activity	molecular_function	1	523	1	18088	0	0	34.5851	ENSBGRG00000013295
GO:0004608	phosphatidylethanolamine N-methyltransferase activity	molecular_function	1	523	1	18088	0	0	34.5851	ENSBGRG00000013295
GO:0080101	phosphatidyl-N-dimethylethanolamine N-methyltransferase activity	molecular_function	1	523	1	18088	0	0	34.5851	ENSBGRG00000013295
GO:0070737	protein-glycine ligase activity, elongating	molecular_function	1	523	1	18088	0	0	34.5851	ENSBGRG00000014682
GO:0052739	phosphatidylserine 1-acylhydrolase activity	molecular_function	2	523	2	18088	0	0	34.5851	ENSBGRG00000015901; ENSBGRG00000015932
GO:0052740	1-acyl-2-lysophosphatidylserine acylhydrolase activity	molecular_function	2	523	2	18088	0	0	34.5851	ENSBGRG00000015901; ENSBGRG00000015932
GO:1904177	regulation of adipose tissue development	biological_process	2	523	2	18088	0	0	34.5851	ENSBGRG00000015901; ENSBGRG00000015932
GO:0009645	response to low light intensity stimulus	biological_process	1	523	1	18088	0	0	34.5851	ENSBGRG00000015970
GO:0046690	response to tellurium ion	biological_process	1	523	1	18088	0	0	34.5851	ENSBGRG00000015970
GO:0071438	invadopodium membrane	cellular_component	1	523	1	18088	0	0	34.5851	ENSBGRG00000016318
GO:0031769	glucagon receptor binding	molecular_function	1	523	1	18088	0	0	34.5851	ENSBGRG00000016767
GO:0006740	NADPH regeneration	biological_process	1	523	1	18088	0	0	34.5851	ENSBGRG00000017341
GO:0008750	NAD(P)+ transhydrogenase (AB-specific) activity	molecular_function	1	523	1	18088	0	0	34.5851	ENSBGRG00000017341
GO:0035101	FACT complex	cellular_component	1	523	1	18088	0	0	34.5851	ENSBGRG00000017771
GO:0035545	determination of left/right asymmetry in nervous system	biological_process	1	523	1	18088	0	0	34.5851	ENSBGRG00000018094
GO:0034673	inhibin-betaglycan-ActRII complex	cellular_component	1	523	1	18088	0	0	34.5851	ENSBGRG00000018527
GO:2000824	negative regulation of androgen receptor activity	biological_process	1	523	1	18088	0	0	34.5851	ENSBGRG00000018657
GO:0098998	extrinsic component of postsynaptic early endosome membrane	cellular_component	1	523	1	18088	0	0	34.5851	ENSBGRG00000018956
GO:0099158	regulation of recycling endosome localization within postsynapse	biological_process	1	523	1	18088	0	0	34.5851	ENSBGRG00000018956
GO:0047238	glucuronosyl-N-acetylgalactosaminyl-proteoglycan 4-beta-N-acetylgalactosaminyltransferase activity	molecular_function	1	523	1	18088	0	0	34.5851	ENSBGRG00000019378
GO:0006393	termination of mitochondrial transcription	biological_process	1	523	1	18088	0	0	34.5851	ENSBGRG00000019825
GO:0072707	cellular response to sodium dodecyl sulfate	biological_process	1	523	1	18088	0	0	34.5851	ENSBGRG00000020366
GO:1901989	positive regulation of cell cycle phase transition	biological_process	1	523	1	18088	0	0	34.5851	ENSBGRG00000020366
GO:0008431	vitamin E binding	molecular_function	1	523	1	18088	0	0	34.5851	ENSBGRG00000020602
GO:0071693	protein transport within extracellular region	biological_process	1	523	1	18088	0	0	34.5851	ENSBGRG00000020602
GO:0001542	ovulation from ovarian follicle	biological_process	1	523	1	18088	0	0	34.5851	ENSBGRG00000020858
GO:0000415	negative regulation of histone H3-K36 methylation	biological_process	1	523	1	18088	0	0	34.5851	ENSBGRG00000020948
GO:0065001	specification of axis polarity	biological_process	1	523	1	18088	0	0	34.5851	ENSBGRG00000020948
GO:0070171	negative regulation of tooth mineralization	biological_process	1	523	1	18088	0	0	34.5851	ENSBGRG00000020948
GO:0000170	sphingosine hydroxylase activity	molecular_function	1	523	1	18088	0	0	34.5851	ENSBGRG00000021104
GO:0006667	sphinganine metabolic process	biological_process	1	523	1	18088	0	0	34.5851	ENSBGRG00000021104
GO:0034696	response to prostaglandin F	biological_process	1	523	1	18088	0	0	34.5851	ENSBGRG00000021157
GO:0005289	high-affinity arginine transmembrane transporter activity	molecular_function	1	523	1	18088	0	0	34.5851	ENSBGRG00000021233
GO:0005292	high-affinity lysine transmembrane transporter activity	molecular_function	1	523	1	18088	0	0	34.5851	ENSBGRG00000021233
GO:0006844	acyl carnitine transport	biological_process	2	523	2	18088	0	0	34.5851	ENSBGRG00000021233; ENSBGRG00000021326
GO:0015227	acyl carnitine transmembrane transporter activity	molecular_function	2	523	2	18088	0	0	34.5851	ENSBGRG00000021233; ENSBGRG00000021326
GO:0089709	L-histidine transmembrane transport	biological_process	1	523	1	18088	0	0	34.5851	ENSBGRG00000021233
GO:1903400	L-arginine transmembrane transport	biological_process	1	523	1	18088	0	0	34.5851	ENSBGRG00000021233
GO:1903401	L-lysine transmembrane transport	biological_process	1	523	1	18088	0	0	34.5851	ENSBGRG00000021233
GO:2000474	regulation of opioid receptor signaling pathway	biological_process	1	523	1	18088	0	0	34.5851	ENSBGRG00000021237
GO:0008478	pyridoxal kinase activity	molecular_function	1	523	1	18088	0	0	34.5851	ENSBGRG00000021296
GO:0009443	pyridoxal 5'-phosphate salvage	biological_process	1	523	1	18088	0	0	34.5851	ENSBGRG00000021296
GO:0004830	tryptophan-tRNA ligase activity	molecular_function	1	523	1	18088	0	0	34.5851	ENSBGRG00000021446
GO:0006436	tryptophanyl-tRNA aminoacylation	biological_process	1	523	1	18088	0	0	34.5851	ENSBGRG00000021446
GO:1903028	positive regulation of opsonization	biological_process	2	523	2	18088	0	0	34.5851	ENSBGRG00000021707; ENSBGRG00000021843
GO:0008115	sarcosine oxidase activity	molecular_function	1	523	1	18088	0	0	34.5851	ENSBGRG00000021885
GO:0033514	L-lysine catabolic process to acetyl-CoA via L-pipecolate	biological_process	1	523	1	18088	0	0	34.5851	ENSBGRG00000021885
GO:0050031	L-pipecolate oxidase activity	molecular_function	1	523	1	18088	0	0	34.5851	ENSBGRG00000021885
GO:1905642	negative regulation of DNA methylation	biological_process	1	523	1	18088	0	0	34.5851	ENSBGRG00000022411
GO:1905643	positive regulation of DNA methylation	biological_process	1	523	1	18088	0	0	34.5851	ENSBGRG00000022411
GO:0002458	peripheral T cell tolerance induction	biological_process	1	523	1	18088	0	0	34.5851	ENSBGRG00000022599
GO:0002509	central tolerance induction to self antigen	biological_process	1	523	1	18088	0	0	34.5851	ENSBGRG00000022599
GO:0032602	chemokine production	biological_process	1	523	1	18088	0	0	34.5851	ENSBGRG00000022599
GO:0097536	thymus epithelium morphogenesis	biological_process	1	523	1	18088	0	0	34.5851	ENSBGRG00000022599
GO:2000410	regulation of thymocyte migration	biological_process	1	523	1	18088	0	0	34.5851	ENSBGRG00000022599
GO:0097543	ciliary inversin compartment	cellular_component	1	523	1	18088	0	0	34.5851	ENSBGRG00000022826
GO:0071502	cellular response to temperature stimulus	biological_process	1	523	1	18088	0	0	34.5851	ENSBGRG00000023076
GO:1903223	positive regulation of oxidative stress-induced neuron death	biological_process	1	523	1	18088	0	0	34.5851	ENSBGRG00000023076
GO:0033602	negative regulation of dopamine secretion	biological_process	1	523	1	18088	0	0	34.5851	ENSBGRG00000023086
GO:0038171	cannabinoid signaling pathway	biological_process	1	523	1	18088	0	0	34.5851	ENSBGRG00000023086
GO:0060405	regulation of penile erection	biological_process	1	523	1	18088	0	0	34.5851	ENSBGRG00000023086
GO:0098921	retrograde trans-synaptic signaling by endocannabinoid	biological_process	1	523	1	18088	0	0	34.5851	ENSBGRG00000023086
GO:0045191	regulation of isotype switching	biological_process	1	523	1	18088	0	0	34.5851	ENSBGRG00000023259
GO:0034242	negative regulation of syncytium formation by plasma membrane fusion	biological_process	1	523	1	18088	0	0	34.5851	ENSBGRG00000023304
GO:0051770	positive regulation of nitric-oxide synthase biosynthetic process	biological_process	1	523	1	18088	0	0	34.5851	ENSBGRG00000023842
GO:1904881	cellular response to hydrogen sulfide	biological_process	1	523	1	18088	0	0	34.5851	ENSBGRG00000023842
GO:0030942	endoplasmic reticulum signal peptide binding	molecular_function	1	523	1	18088	0	0	34.5851	ENSBGRG00000023911
GO:0002371	dendritic cell cytokine production	biological_process	1	523	1	18088	0	0	34.5851	ENSBGRG00000023915
GO:0038093	Fc receptor signaling pathway	biological_process	1	523	1	18088	0	0	34.5851	ENSBGRG00000023915
GO:0038109	Kit signaling pathway	biological_process	1	523	1	18088	0	0	34.5851	ENSBGRG00000023915
GO:0097326	melanocyte adhesion	biological_process	1	523	1	18088	0	0	34.5851	ENSBGRG00000023915
GO:0008434	calcitriol receptor activity	molecular_function	1	523	1	18088	0	0	34.5851	ENSBGRG00000024120
GO:1902098	calcitriol binding	molecular_function	1	523	1	18088	0	0	34.5851	ENSBGRG00000024120
GO:0030644	cellular chloride ion homeostasis	biological_process	2	523	2	18088	0	0	34.5851	ENSBGRG00000024311; ENSBGRG00000024357
GO:0006505	GPI anchor metabolic process	biological_process	1	523	1	18088	0	0	34.5851	ENSBGRG00000024403
GO:0002508	central tolerance induction	biological_process	1	523	1	18088	0	0	34.5851	ENSBGRG00000024586
GO:0002897	positive regulation of central B cell tolerance induction	biological_process	1	523	1	18088	0	0	34.5851	ENSBGRG00000024586
GO:0002924	negative regulation of humoral immune response mediated by circulating immunoglobulin	biological_process	1	523	1	18088	0	0	34.5851	ENSBGRG00000024586
GO:0035089	establishment of apical/basal cell polarity	biological_process	1	523	1	18088	0	0	34.5851	ENSBGRG00000024586
GO:0050869	negative regulation of B cell activation	biological_process	1	523	1	18088	0	0	34.5851	ENSBGRG00000024586
GO:0072016	glomerular parietal epithelial cell development	biological_process	1	523	1	18088	0	0	34.5851	ENSBGRG00000024586
GO:1901248	positive regulation of lung ciliated cell differentiation	biological_process	1	523	1	18088	0	0	34.5851	ENSBGRG00000024586
GO:0046521	sphingoid catabolic process	biological_process	1	523	1	18088	0	0	34.5851	ENSBGRG00000025062
GO:0004059	aralkylamine N-acetyltransferase activity	molecular_function	2	523	2	18088	0	0	34.5851	ENSBGRG00000025217; ENSBGRG00000025233
GO:0021940	positive regulation of cerebellar granule cell precursor proliferation	biological_process	1	523	1	18088	0	0	34.5851	ENSBGRG00000025872
GO:0051861	glycolipid binding	molecular_function	1	523	1	18088	0	0	34.5851	ENSBGRG00000026519
GO:0005034	osmosensor activity	molecular_function	1	523	1	18088	0	0	34.5851	ENSBGRG00000026530
GO:0007231	osmosensory signaling pathway	biological_process	1	523	1	18088	0	0	34.5851	ENSBGRG00000026530
GO:0015275	stretch-activated, cation-selective, calcium channel activity	molecular_function	1	523	1	18088	0	0	34.5851	ENSBGRG00000026530
GO:0030103	vasopressin secretion	biological_process	1	523	1	18088	0	0	34.5851	ENSBGRG00000026530
GO:0042538	hyperosmotic salinity response	biological_process	1	523	1	18088	0	0	34.5851	ENSBGRG00000026530
GO:0047484	regulation of response to osmotic stress	biological_process	1	523	1	18088	0	0	34.5851	ENSBGRG00000026530
GO:0071476	cellular hypotonic response	biological_process	1	523	1	18088	0	0	34.5851	ENSBGRG00000026530
GO:0071477	cellular hypotonic salinity response	biological_process	1	523	1	18088	0	0	34.5851	ENSBGRG00000026530
GO:0071642	positive regulation of macrophage inflammatory protein 1 alpha production	biological_process	1	523	1	18088	0	0	34.5851	ENSBGRG00000026530
GO:0097497	blood vessel endothelial cell delamination	biological_process	1	523	1	18088	0	0	34.5851	ENSBGRG00000026530
GO:1903444	negative regulation of brown fat cell differentiation	biological_process	1	523	1	18088	0	0	34.5851	ENSBGRG00000026530
GO:1903759	signal transduction involved in regulation of aerobic respiration	biological_process	1	523	1	18088	0	0	34.5851	ENSBGRG00000026530
GO:2000340	positive regulation of chemokine (C-X-C motif) ligand 1 production	biological_process	1	523	1	18088	0	0	34.5851	ENSBGRG00000026530
GO:0097026	dendritic cell dendrite assembly	biological_process	1	523	1	18088	0	0	34.5851	ENSBGRG00000026715
GO:0045095	keratin filament	cellular_component	17	523	48	18088	4.89351e-16	5.6156e-15	12.2489	ENSBGRG00000000167; ENSBGRG00000014084; ENSBGRG00000014890; ENSBGRG00000014915; ENSBGRG00000014928; ENSBGRG00000015034; ENSBGRG00000015061; ENSBGRG00000015074; ENSBGRG00000015111; ENSBGRG00000015136; ENSBGRG00000015154; ENSBGRG00000015181; ENSBGRG00000015228; ENSBGRG00000015266; ENSBGRG00000023540; ENSBGRG00000023571; ENSBGRG00000023608
GO:0005882	intermediate filament	cellular_component	12	523	54	18088	3.18989e-09	3.63841e-08	7.68557	ENSBGRG00000012989; ENSBGRG00000013088; ENSBGRG00000013256; ENSBGRG00000013362; ENSBGRG00000013515; ENSBGRG00000013946; ENSBGRG00000015292; ENSBGRG00000015379; ENSBGRG00000015492; ENSBGRG00000016100; ENSBGRG00000016211; ENSBGRG00000016347
GO:0005198	structural molecule activity	molecular_function	19	523	148	18088	1.02361e-08	1.16051e-07	4.43998	ENSBGRG00000002508; ENSBGRG00000006567; ENSBGRG00000012989; ENSBGRG00000013088; ENSBGRG00000013256; ENSBGRG00000013362; ENSBGRG00000013515; ENSBGRG00000013946; ENSBGRG00000015154; ENSBGRG00000015181; ENSBGRG00000015228; ENSBGRG00000015266; ENSBGRG00000015292; ENSBGRG00000015379; ENSBGRG00000015492; ENSBGRG00000016100; ENSBGRG00000016211; ENSBGRG00000016347; ENSBGRG00000023453
GO:0035627	ceramide transport	biological_process	3	523	4	18088	6.91186e-07	7.60709e-06	25.9388	ENSBGRG00000013080; ENSBGRG00000013203; ENSBGRG00000026519
GO:0120009	intermembrane lipid transfer	biological_process	3	523	4	18088	6.91186e-07	7.60709e-06	25.9388	ENSBGRG00000013080; ENSBGRG00000013203; ENSBGRG00000026519
GO:0120013	intermembrane lipid transfer activity	molecular_function	3	523	4	18088	6.91186e-07	7.60709e-06	25.9388	ENSBGRG00000013080; ENSBGRG00000013203; ENSBGRG00000026519
GO:1902387	ceramide 1-phosphate binding	molecular_function	3	523	4	18088	6.91186e-07	7.60709e-06	25.9388	ENSBGRG00000013080; ENSBGRG00000013203; ENSBGRG00000026519
GO:1902388	ceramide 1-phosphate transporter activity	molecular_function	3	523	4	18088	6.91186e-07	7.60709e-06	25.9388	ENSBGRG00000013080; ENSBGRG00000013203; ENSBGRG00000026519
GO:0015280	ligand-gated sodium channel activity	molecular_function	3	523	6	18088	9.8974e-06	0.00010767	17.2925	ENSBGRG00000002768; ENSBGRG00000013988; ENSBGRG00000019964
GO:0046785	microtubule polymerization	biological_process	3	523	6	18088	9.8974e-06	0.00010767	17.2925	ENSBGRG00000004593; ENSBGRG00000019586; ENSBGRG00000026530
GO:0031424	keratinization	biological_process	6	523	31	18088	2.33463e-05	0.000249949	6.69389	ENSBGRG00000000167; ENSBGRG00000012989; ENSBGRG00000013088; ENSBGRG00000015379; ENSBGRG00000023540; ENSBGRG00000023608
GO:0071638	negative regulation of monocyte chemotactic protein-1 production	biological_process	2	523	3	18088	2.40387e-05	0.000249949	23.0567	ENSBGRG00000002365; ENSBGRG00000010063
GO:0071415	cellular response to purine-containing compound	biological_process	2	523	3	18088	2.40387e-05	0.000249949	23.0567	ENSBGRG00000005634; ENSBGRG00000023076
GO:1902721	negative regulation of prolactin secretion	biological_process	2	523	3	18088	2.40387e-05	0.000249949	23.0567	ENSBGRG00000006710; ENSBGRG00000011861
GO:0050833	pyruvate transmembrane transporter activity	molecular_function	2	523	3	18088	2.40387e-05	0.000249949	23.0567	ENSBGRG00000013665; ENSBGRG00000024648
GO:0090164	asymmetric Golgi ribbon formation	biological_process	2	523	3	18088	2.40387e-05	0.000249949	23.0567	ENSBGRG00000021707; ENSBGRG00000021843
GO:0004949	cannabinoid receptor activity	molecular_function	2	523	3	18088	2.40387e-05	0.000249949	23.0567	ENSBGRG00000023046; ENSBGRG00000023086
GO:0030187	melatonin biosynthetic process	biological_process	2	523	3	18088	2.40387e-05	0.000249949	23.0567	ENSBGRG00000025217; ENSBGRG00000025233
GO:0035162	embryonic hemopoiesis	biological_process	3	523	8	18088	4.40962e-05	0.000455983	12.9694	ENSBGRG00000012093; ENSBGRG00000023842; ENSBGRG00000023915
GO:0006693	prostaglandin metabolic process	biological_process	2	523	4	18088	9.40811e-05	0.000927019	17.2925	ENSBGRG00000000455; ENSBGRG00000023172
GO:0034393	positive regulation of smooth muscle cell apoptotic process	biological_process	2	523	4	18088	9.40811e-05	0.000927019	17.2925	ENSBGRG00000003846; ENSBGRG00000011021
GO:0022850	serotonin-gated cation-selective channel activity	molecular_function	2	523	4	18088	9.40811e-05	0.000927019	17.2925	ENSBGRG00000005742; ENSBGRG00000005842
GO:0035360	positive regulation of peroxisome proliferator activated receptor signaling pathway	biological_process	2	523	4	18088	9.40811e-05	0.000927019	17.2925	ENSBGRG00000006123; ENSBGRG00000013739
GO:0099173	postsynapse organization	biological_process	2	523	4	18088	9.40811e-05	0.000927019	17.2925	ENSBGRG00000012559; ENSBGRG00000019822
GO:0005031	tumor necrosis factor-activated receptor activity	molecular_function	2	523	4	18088	9.40811e-05	0.000927019	17.2925	ENSBGRG00000014523; ENSBGRG00000014590
GO:0008970	phospholipase A1 activity	molecular_function	2	523	4	18088	9.40811e-05	0.000927019	17.2925	ENSBGRG00000015901; ENSBGRG00000015932
GO:0046485	ether lipid metabolic process	biological_process	2	523	4	18088	9.40811e-05	0.000927019	17.2925	ENSBGRG00000015901; ENSBGRG00000015932
GO:0048194	Golgi vesicle budding	biological_process	2	523	4	18088	9.40811e-05	0.000927019	17.2925	ENSBGRG00000021707; ENSBGRG00000021843
GO:0005225	volume-sensitive anion channel activity	molecular_function	2	523	5	18088	0.000230138	0.00219858	13.834	ENSBGRG00000002473; ENSBGRG00000002487
GO:0098656	anion transmembrane transport	biological_process	2	523	5	18088	0.000230138	0.00219858	13.834	ENSBGRG00000002473; ENSBGRG00000002487
GO:0043117	positive regulation of vascular permeability	biological_process	2	523	5	18088	0.000230138	0.00219858	13.834	ENSBGRG00000006673; ENSBGRG00000026530
GO:0042975	peroxisome proliferator activated receptor binding	molecular_function	2	523	5	18088	0.000230138	0.00219858	13.834	ENSBGRG00000012093; ENSBGRG00000013739
GO:0005548	phospholipid transporter activity	molecular_function	2	523	5	18088	0.000230138	0.00219858	13.834	ENSBGRG00000013080; ENSBGRG00000013203
GO:0050708	regulation of protein secretion	biological_process	2	523	5	18088	0.000230138	0.00219858	13.834	ENSBGRG00000016100; ENSBGRG00000025250
GO:0061631	ubiquitin conjugating enzyme activity	molecular_function	4	523	23	18088	0.000433168	0.00407506	6.0148	ENSBGRG00000000181; ENSBGRG00000014168; ENSBGRG00000025088; ENSBGRG00000025684
GO:0071404	cellular response to low-density lipoprotein particle stimulus	biological_process	2	523	6	18088	0.000450378	0.00407506	11.5284	ENSBGRG00000000208; ENSBGRG00000015970
GO:0034702	ion channel complex	cellular_component	2	523	6	18088	0.000450378	0.00407506	11.5284	ENSBGRG00000002473; ENSBGRG00000002487
GO:0030224	monocyte differentiation	biological_process	2	523	6	18088	0.000450378	0.00407506	11.5284	ENSBGRG00000006673; ENSBGRG00000012093
GO:0005000	vasopressin receptor activity	molecular_function	2	523	6	18088	0.000450378	0.00407506	11.5284	ENSBGRG00000007319; ENSBGRG00000015589
GO:0030241	skeletal muscle myosin thick filament assembly	biological_process	2	523	6	18088	0.000450378	0.00407506	11.5284	ENSBGRG00000010880; ENSBGRG00000018601
GO:0035855	megakaryocyte development	biological_process	2	523	6	18088	0.000450378	0.00407506	11.5284	ENSBGRG00000012093; ENSBGRG00000023915
GO:0050713	negative regulation of interleukin-1 beta secretion	biological_process	2	523	6	18088	0.000450378	0.00407506	11.5284	ENSBGRG00000013080; ENSBGRG00000013203
GO:1900226	negative regulation of NLRP3 inflammasome complex assembly	biological_process	2	523	6	18088	0.000450378	0.00407506	11.5284	ENSBGRG00000013080; ENSBGRG00000013203
GO:0042641	actomyosin	cellular_component	2	523	6	18088	0.000450378	0.00407506	11.5284	ENSBGRG00000021707; ENSBGRG00000021843
GO:0004111	creatine kinase activity	molecular_function	2	523	6	18088	0.000450378	0.00407506	11.5284	ENSBGRG00000024311; ENSBGRG00000024357
GO:0070268	cornification	biological_process	4	523	24	18088	0.000534259	0.00468802	5.76418	ENSBGRG00000012989; ENSBGRG00000013088; ENSBGRG00000015379; ENSBGRG00000023453
GO:0019933	cAMP-mediated signaling	biological_process	3	523	14	18088	0.000549022	0.00468802	7.41109	ENSBGRG00000006673; ENSBGRG00000021472; ENSBGRG00000023304
GO:0007188	adenylate cyclase-modulating G protein-coupled receptor signaling pathway	biological_process	4	523	25	18088	0.000652089	0.00468802	5.53361	ENSBGRG00000006710; ENSBGRG00000016767; ENSBGRG00000023046; ENSBGRG00000023086
GO:0043014	alpha-tubulin binding	molecular_function	3	523	15	18088	0.000731642	0.00468802	6.91702	ENSBGRG00000002692; ENSBGRG00000025855; ENSBGRG00000026530
GO:0004521	endoribonuclease activity	molecular_function	3	523	15	18088	0.000731642	0.00468802	6.91702	ENSBGRG00000023048; ENSBGRG00000024751; ENSBGRG00000024780
GO:0043046	DNA methylation involved in gamete generation	biological_process	2	523	7	18088	0.000771239	0.00468802	9.88145	ENSBGRG00000010618; ENSBGRG00000022411
GO:0055003	cardiac myofibril assembly	biological_process	2	523	7	18088	0.000771239	0.00468802	9.88145	ENSBGRG00000010880; ENSBGRG00000018601
GO:0045540	regulation of cholesterol biosynthetic process	biological_process	2	523	7	18088	0.000771239	0.00468802	9.88145	ENSBGRG00000011853; ENSBGRG00000015970
GO:0035326	enhancer binding	molecular_function	2	523	7	18088	0.000771239	0.00468802	9.88145	ENSBGRG00000013411; ENSBGRG00000018657
GO:0005272	sodium channel activity	molecular_function	2	523	7	18088	0.000771239	0.00468802	9.88145	ENSBGRG00000019429; ENSBGRG00000023076
GO:0010992	ubiquitin recycling	biological_process	1	523	2	18088	0.000834478	0.00468802	17.2925	ENSBGRG00000000455
GO:0032430	positive regulation of phospholipase A2 activity	biological_process	1	523	2	18088	0.000834478	0.00468802	17.2925	ENSBGRG00000000455
GO:0033299	secretion of lysosomal enzymes	biological_process	1	523	2	18088	0.000834478	0.00468802	17.2925	ENSBGRG00000000629
GO:0048269	methionine adenosyltransferase complex	cellular_component	1	523	2	18088	0.000834478	0.00468802	17.2925	ENSBGRG00000001300
GO:0045917	positive regulation of complement activation	biological_process	1	523	2	18088	0.000834478	0.00468802	17.2925	ENSBGRG00000002365
GO:0004874	aryl hydrocarbon receptor activity	molecular_function	1	523	2	18088	0.000834478	0.00468802	17.2925	ENSBGRG00000002455
GO:0034751	aryl hydrocarbon receptor complex	cellular_component	1	523	2	18088	0.000834478	0.00468802	17.2925	ENSBGRG00000002455
GO:0000915	actomyosin contractile ring assembly	biological_process	1	523	2	18088	0.000834478	0.00468802	17.2925	ENSBGRG00000002692
GO:0044736	acid-sensing ion channel activity	molecular_function	1	523	2	18088	0.000834478	0.00468802	17.2925	ENSBGRG00000002768
GO:0046929	negative regulation of neurotransmitter secretion	biological_process	1	523	2	18088	0.000834478	0.00468802	17.2925	ENSBGRG00000002768
GO:0050915	sensory perception of sour taste	biological_process	1	523	2	18088	0.000834478	0.00468802	17.2925	ENSBGRG00000002768
GO:0004368	glycerol-3-phosphate dehydrogenase (quinone) activity	molecular_function	1	523	2	18088	0.000834478	0.00468802	17.2925	ENSBGRG00000002916
GO:0047952	glycerol-3-phosphate dehydrogenase [NAD(P)+] activity	molecular_function	1	523	2	18088	0.000834478	0.00468802	17.2925	ENSBGRG00000002916
GO:0030835	negative regulation of actin filament depolymerization	biological_process	1	523	2	18088	0.000834478	0.00468802	17.2925	ENSBGRG00000002970
GO:0001174	transcriptional start site selection at RNA polymerase II promoter	biological_process	1	523	2	18088	0.000834478	0.00468802	17.2925	ENSBGRG00000003582
GO:1990114	RNA polymerase II core complex assembly	biological_process	1	523	2	18088	0.000834478	0.00468802	17.2925	ENSBGRG00000003582
GO:0090083	regulation of inclusion body assembly	biological_process	1	523	2	18088	0.000834478	0.00468802	17.2925	ENSBGRG00000003800
GO:0051606	detection of stimulus	biological_process	1	523	2	18088	0.000834478	0.00468802	17.2925	ENSBGRG00000004215
GO:0007057	spindle assembly involved in female meiosis I	biological_process	1	523	2	18088	0.000834478	0.00468802	17.2925	ENSBGRG00000004593
GO:0032876	negative regulation of DNA endoreduplication	biological_process	1	523	2	18088	0.000834478	0.00468802	17.2925	ENSBGRG00000004593
GO:0045841	negative regulation of mitotic metaphase/anaphase transition	biological_process	1	523	2	18088	0.000834478	0.00468802	17.2925	ENSBGRG00000004593
GO:0001621	ADP receptor activity	molecular_function	1	523	2	18088	0.000834478	0.00468802	17.2925	ENSBGRG00000005634
GO:0045030	UTP-activated nucleotide receptor activity	molecular_function	1	523	2	18088	0.000834478	0.00468802	17.2925	ENSBGRG00000005634
GO:0046581	intercellular canaliculus	cellular_component	1	523	2	18088	0.000834478	0.00468802	17.2925	ENSBGRG00000006123
GO:1990423	RZZ complex	cellular_component	1	523	2	18088	0.000834478	0.00468802	17.2925	ENSBGRG00000006589
GO:0033159	negative regulation of protein import into nucleus, translocation	biological_process	1	523	2	18088	0.000834478	0.00468802	17.2925	ENSBGRG00000006673
GO:0004952	dopamine neurotransmitter receptor activity	molecular_function	1	523	2	18088	0.000834478	0.00468802	17.2925	ENSBGRG00000006710
GO:0061386	closure of optic fissure	biological_process	1	523	2	18088	0.000834478	0.00468802	17.2925	ENSBGRG00000007723
GO:0072542	protein phosphatase activator activity	molecular_function	1	523	2	18088	0.000834478	0.00468802	17.2925	ENSBGRG00000007723
GO:0048014	Tie signaling pathway	biological_process	1	523	2	18088	0.000834478	0.00468802	17.2925	ENSBGRG00000008142
GO:0043291	RAVE complex	cellular_component	1	523	2	18088	0.000834478	0.00468802	17.2925	ENSBGRG00000009228
GO:1902219	negative regulation of intrinsic apoptotic signaling pathway in response to osmotic stress	biological_process	1	523	2	18088	0.000834478	0.00468802	17.2925	ENSBGRG00000010170
GO:0070201	regulation of establishment of protein localization	biological_process	1	523	2	18088	0.000834478	0.00468802	17.2925	ENSBGRG00000010461
GO:0034587	piRNA metabolic process	biological_process	1	523	2	18088	0.000834478	0.00468802	17.2925	ENSBGRG00000010618
GO:0019853	L-ascorbic acid biosynthetic process	biological_process	1	523	2	18088	0.000834478	0.00468802	17.2925	ENSBGRG00000010764
GO:0004096	catalase activity	molecular_function	1	523	2	18088	0.000834478	0.00468802	17.2925	ENSBGRG00000010778
GO:0015671	oxygen transport	biological_process	1	523	2	18088	0.000834478	0.00468802	17.2925	ENSBGRG00000010778
GO:0032966	negative regulation of collagen biosynthetic process	biological_process	1	523	2	18088	0.000834478	0.00468802	17.2925	ENSBGRG00000010778
GO:0033489	cholesterol biosynthetic process via desmosterol	biological_process	1	523	2	18088	0.000834478	0.00468802	17.2925	ENSBGRG00000011853
GO:0033490	cholesterol biosynthetic process via lathosterol	biological_process	1	523	2	18088	0.000834478	0.00468802	17.2925	ENSBGRG00000011853
GO:0071284	cellular response to lead ion	biological_process	1	523	2	18088	0.000834478	0.00468802	17.2925	ENSBGRG00000011861
GO:0006590	thyroid hormone generation	biological_process	1	523	2	18088	0.000834478	0.00468802	17.2925	ENSBGRG00000012093
GO:0060750	epithelial cell proliferation involved in mammary gland duct elongation	biological_process	1	523	2	18088	0.000834478	0.00468802	17.2925	ENSBGRG00000012093
GO:2000273	positive regulation of signaling receptor activity	biological_process	1	523	2	18088	0.000834478	0.00468802	17.2925	ENSBGRG00000012093
GO:2001141	regulation of RNA biosynthetic process	biological_process	1	523	2	18088	0.000834478	0.00468802	17.2925	ENSBGRG00000012093
GO:0001582	detection of chemical stimulus involved in sensory perception of sweet taste	biological_process	1	523	2	18088	0.000834478	0.00468802	17.2925	ENSBGRG00000012972
GO:0005584	collagen type I trimer	cellular_component	1	523	2	18088	0.000834478	0.00468802	17.2925	ENSBGRG00000013466
GO:0006850	mitochondrial pyruvate transmembrane transport	biological_process	1	523	2	18088	0.000834478	0.00468802	17.2925	ENSBGRG00000013665
GO:0070236	negative regulation of activation-induced cell death of T cells	biological_process	1	523	2	18088	0.000834478	0.00468802	17.2925	ENSBGRG00000014523
GO:0002687	positive regulation of leukocyte migration	biological_process	1	523	2	18088	0.000834478	0.00468802	17.2925	ENSBGRG00000014590
GO:0045589	regulation of regulatory T cell differentiation	biological_process	1	523	2	18088	0.000834478	0.00468802	17.2925	ENSBGRG00000014590
GO:0008384	IkappaB kinase activity	molecular_function	1	523	2	18088	0.000834478	0.00468802	17.2925	ENSBGRG00000014822
GO:0004421	hydroxymethylglutaryl-CoA synthase activity	molecular_function	1	523	2	18088	0.000834478	0.00468802	17.2925	ENSBGRG00000015970
GO:0010142	farnesyl diphosphate biosynthetic process, mevalonate pathway	biological_process	1	523	2	18088	0.000834478	0.00468802	17.2925	ENSBGRG00000015970
GO:0008502	melatonin receptor activity	molecular_function	1	523	2	18088	0.000834478	0.00468802	17.2925	ENSBGRG00000016011
GO:0010716	negative regulation of extracellular matrix disassembly	biological_process	1	523	2	18088	0.000834478	0.00468802	17.2925	ENSBGRG00000016318
GO:0045684	positive regulation of epidermis development	biological_process	1	523	2	18088	0.000834478	0.00468802	17.2925	ENSBGRG00000016347
GO:0051835	positive regulation of synapse structural plasticity	biological_process	1	523	2	18088	0.000834478	0.00468802	17.2925	ENSBGRG00000018169
GO:0005459	UDP-galactose transmembrane transporter activity	molecular_function	1	523	2	18088	0.000834478	0.00468802	17.2925	ENSBGRG00000018196
GO:0043512	inhibin A complex	cellular_component	1	523	2	18088	0.000834478	0.00468802	17.2925	ENSBGRG00000018527
GO:0032444	activin responsive factor complex	cellular_component	1	523	2	18088	0.000834478	0.00468802	17.2925	ENSBGRG00000018657
GO:0035054	embryonic heart tube anterior/posterior pattern specification	biological_process	1	523	2	18088	0.000834478	0.00468802	17.2925	ENSBGRG00000018657
GO:0004021	L-alanine:2-oxoglutarate aminotransferase activity	molecular_function	1	523	2	18088	0.000834478	0.00468802	17.2925	ENSBGRG00000018828
GO:0015295	solute:proton symporter activity	molecular_function	1	523	2	18088	0.000834478	0.00468802	17.2925	ENSBGRG00000018888
GO:0098837	postsynaptic recycling endosome	cellular_component	1	523	2	18088	0.000834478	0.00468802	17.2925	ENSBGRG00000018956
GO:0099152	regulation of neurotransmitter receptor transport, endosome to postsynaptic membrane	biological_process	1	523	2	18088	0.000834478	0.00468802	17.2925	ENSBGRG00000018956
GO:2001259	positive regulation of cation channel activity	biological_process	1	523	2	18088	0.000834478	0.00468802	17.2925	ENSBGRG00000019964
GO:0051180	vitamin transport	biological_process	1	523	2	18088	0.000834478	0.00468802	17.2925	ENSBGRG00000020602
GO:0042625	ATPase coupled ion transmembrane transporter activity	molecular_function	1	523	2	18088	0.000834478	0.00468802	17.2925	ENSBGRG00000020907
GO:0051572	negative regulation of histone H3-K4 methylation	biological_process	1	523	2	18088	0.000834478	0.00468802	17.2925	ENSBGRG00000020948
GO:0042284	sphingolipid delta-4 desaturase activity	molecular_function	1	523	2	18088	0.000834478	0.00468802	17.2925	ENSBGRG00000021104
GO:0006403	RNA localization	biological_process	1	523	2	18088	0.000834478	0.00468802	17.2925	ENSBGRG00000021157
GO:1990575	mitochondrial L-ornithine transmembrane transport	biological_process	1	523	2	18088	0.000834478	0.00468802	17.2925	ENSBGRG00000021233
GO:0031403	lithium ion binding	molecular_function	1	523	2	18088	0.000834478	0.00468802	17.2925	ENSBGRG00000021296
GO:0098882	structural constituent of presynaptic active zone	molecular_function	1	523	2	18088	0.000834478	0.00468802	17.2925	ENSBGRG00000021472
GO:0099526	presynapse to nucleus signaling pathway	biological_process	1	523	2	18088	0.000834478	0.00468802	17.2925	ENSBGRG00000021472
GO:1900245	positive regulation of MDA-5 signaling pathway	biological_process	1	523	2	18088	0.000834478	0.00468802	17.2925	ENSBGRG00000021574
GO:1990071	TRAPPII protein complex	cellular_component	1	523	2	18088	0.000834478	0.00468802	17.2925	ENSBGRG00000021882
GO:0070822	Sin3-type complex	cellular_component	1	523	2	18088	0.000834478	0.00468802	17.2925	ENSBGRG00000022098
GO:0032776	DNA methylation on cytosine	biological_process	1	523	2	18088	0.000834478	0.00468802	17.2925	ENSBGRG00000022411
GO:0005945	6-phosphofructokinase complex	cellular_component	1	523	2	18088	0.000834478	0.00468802	17.2925	ENSBGRG00000022853
GO:0061621	canonical glycolysis	biological_process	1	523	2	18088	0.000834478	0.00468802	17.2925	ENSBGRG00000022853
GO:0070061	fructose binding	molecular_function	1	523	2	18088	0.000834478	0.00468802	17.2925	ENSBGRG00000022853
GO:0070095	fructose-6-phosphate binding	molecular_function	1	523	2	18088	0.000834478	0.00468802	17.2925	ENSBGRG00000022853
GO:0002866	positive regulation of acute inflammatory response to antigenic stimulus	biological_process	1	523	2	18088	0.000834478	0.00468802	17.2925	ENSBGRG00000023086
GO:0031622	positive regulation of fever generation	biological_process	1	523	2	18088	0.000834478	0.00468802	17.2925	ENSBGRG00000023086
GO:0099553	trans-synaptic signaling by endocannabinoid, modulating synaptic transmission	biological_process	1	523	2	18088	0.000834478	0.00468802	17.2925	ENSBGRG00000023086
GO:0099635	voltage-gated calcium channel activity involved in positive regulation of presynaptic cytosolic calcium levels	molecular_function	1	523	2	18088	0.000834478	0.00468802	17.2925	ENSBGRG00000023086
GO:0090382	phagosome maturation	biological_process	1	523	2	18088	0.000834478	0.00468802	17.2925	ENSBGRG00000023099
GO:0003997	acyl-CoA oxidase activity	molecular_function	1	523	2	18088	0.000834478	0.00468802	17.2925	ENSBGRG00000023172
GO:0016401	palmitoyl-CoA oxidase activity	molecular_function	1	523	2	18088	0.000834478	0.00468802	17.2925	ENSBGRG00000023172
GO:0071074	eukaryotic initiation factor eIF2 binding	molecular_function	1	523	2	18088	0.000834478	0.00468802	17.2925	ENSBGRG00000023240
GO:0070827	chromatin maintenance	biological_process	1	523	2	18088	0.000834478	0.00468802	17.2925	ENSBGRG00000023259
GO:1990879	CST complex	cellular_component	1	523	2	18088	0.000834478	0.00468802	17.2925	ENSBGRG00000023261
GO:0017034	Rap guanyl-nucleotide exchange factor activity	molecular_function	1	523	2	18088	0.000834478	0.00468802	17.2925	ENSBGRG00000023304
GO:0061379	inferior colliculus development	biological_process	1	523	2	18088	0.000834478	0.00468802	17.2925	ENSBGRG00000023390
GO:0003158	endothelium development	biological_process	1	523	2	18088	0.000834478	0.00468802	17.2925	ENSBGRG00000023842
GO:0038033	positive regulation of endothelial cell chemotaxis by VEGF-activated vascular endothelial growth factor receptor signaling pathway	biological_process	1	523	2	18088	0.000834478	0.00468802	17.2925	ENSBGRG00000023842
GO:0038085	vascular endothelial growth factor binding	molecular_function	1	523	2	18088	0.000834478	0.00468802	17.2925	ENSBGRG00000023842
GO:0097443	sorting endosome	cellular_component	1	523	2	18088	0.000834478	0.00468802	17.2925	ENSBGRG00000023842
GO:0005047	signal recognition particle binding	molecular_function	1	523	2	18088	0.000834478	0.00468802	17.2925	ENSBGRG00000023911
GO:0005786	signal recognition particle, endoplasmic reticulum targeting	cellular_component	1	523	2	18088	0.000834478	0.00468802	17.2925	ENSBGRG00000023911
GO:0008312	7S RNA binding	molecular_function	1	523	2	18088	0.000834478	0.00468802	17.2925	ENSBGRG00000023911
GO:0002327	immature B cell differentiation	biological_process	1	523	2	18088	0.000834478	0.00468802	17.2925	ENSBGRG00000023915
GO:0032762	mast cell cytokine production	biological_process	1	523	2	18088	0.000834478	0.00468802	17.2925	ENSBGRG00000023915
GO:0038162	erythropoietin-mediated signaling pathway	biological_process	1	523	2	18088	0.000834478	0.00468802	17.2925	ENSBGRG00000023915
GO:0060374	mast cell differentiation	biological_process	1	523	2	18088	0.000834478	0.00468802	17.2925	ENSBGRG00000023915
GO:0097324	melanocyte migration	biological_process	1	523	2	18088	0.000834478	0.00468802	17.2925	ENSBGRG00000023915
GO:0090663	galanin-activated signaling pathway	biological_process	1	523	2	18088	0.000834478	0.00468802	17.2925	ENSBGRG00000024026
GO:1902608	positive regulation of large conductance calcium-activated potassium channel activity	biological_process	1	523	2	18088	0.000834478	0.00468802	17.2925	ENSBGRG00000024026
GO:0002635	negative regulation of germinal center formation	biological_process	1	523	2	18088	0.000834478	0.00468802	17.2925	ENSBGRG00000024586
GO:0004052	arachidonate 12-lipoxygenase activity	molecular_function	1	523	2	18088	0.000834478	0.00468802	17.2925	ENSBGRG00000024892
GO:0008481	sphinganine kinase activity	molecular_function	1	523	2	18088	0.000834478	0.00468802	17.2925	ENSBGRG00000025062
GO:0017050	D-erythro-sphingosine kinase activity	molecular_function	1	523	2	18088	0.000834478	0.00468802	17.2925	ENSBGRG00000025062
GO:0036505	prosaposin receptor activity	molecular_function	1	523	2	18088	0.000834478	0.00468802	17.2925	ENSBGRG00000025872
GO:0031117	positive regulation of microtubule depolymerization	biological_process	1	523	2	18088	0.000834478	0.00468802	17.2925	ENSBGRG00000026530
GO:0043622	cortical microtubule organization	biological_process	1	523	2	18088	0.000834478	0.00468802	17.2925	ENSBGRG00000026530
GO:0050714	positive regulation of protein secretion	biological_process	3	523	16	18088	0.000953361	0.00532411	6.4847	ENSBGRG00000001631; ENSBGRG00000021707; ENSBGRG00000021843
GO:0006884	cell volume homeostasis	biological_process	3	523	16	18088	0.000953361	0.00532411	6.4847	ENSBGRG00000002473; ENSBGRG00000002487; ENSBGRG00000026530
GO:0099054	presynapse assembly	biological_process	2	523	8	18088	0.00120752	0.00662554	8.64627	ENSBGRG00000004215; ENSBGRG00000012559
GO:0007263	nitric oxide mediated signal transduction	biological_process	2	523	8	18088	0.00120752	0.00662554	8.64627	ENSBGRG00000005750; ENSBGRG00000013242
GO:0019395	fatty acid oxidation	biological_process	2	523	8	18088	0.00120752	0.00662554	8.64627	ENSBGRG00000010778; ENSBGRG00000023172
GO:0048739	cardiac muscle fiber development	biological_process	2	523	8	18088	0.00120752	0.00662554	8.64627	ENSBGRG00000010880; ENSBGRG00000018601
GO:0043030	regulation of macrophage activation	biological_process	2	523	8	18088	0.00120752	0.00662554	8.64627	ENSBGRG00000021707; ENSBGRG00000021843
GO:2000249	regulation of actin cytoskeleton reorganization	biological_process	2	523	8	18088	0.00120752	0.00662554	8.64627	ENSBGRG00000023076; ENSBGRG00000023304
GO:0048487	beta-tubulin binding	molecular_function	3	523	17	18088	0.00121841	0.00666583	6.10325	ENSBGRG00000002692; ENSBGRG00000025855; ENSBGRG00000026530
GO:0005216	ion channel activity	molecular_function	3	523	18	18088	0.00153101	0.00835177	5.76418	ENSBGRG00000019429; ENSBGRG00000019964; ENSBGRG00000026530
GO:0000795	synaptonemal complex	cellular_component	2	523	9	18088	0.00177251	0.00950387	7.68557	ENSBGRG00000000767; ENSBGRG00000010618
GO:0043923	positive regulation by host of viral transcription	biological_process	2	523	9	18088	0.00177251	0.00950387	7.68557	ENSBGRG00000003582; ENSBGRG00000021030
GO:0030240	skeletal muscle thin filament assembly	biological_process	2	523	9	18088	0.00177251	0.00950387	7.68557	ENSBGRG00000010880; ENSBGRG00000018601
GO:0003222	ventricular trabecula myocardium morphogenesis	biological_process	2	523	9	18088	0.00177251	0.00950387	7.68557	ENSBGRG00000012093; ENSBGRG00000018657
GO:0060766	negative regulation of androgen receptor signaling pathway	biological_process	2	523	9	18088	0.00177251	0.00950387	7.68557	ENSBGRG00000012520; ENSBGRG00000018657
GO:0090161	Golgi ribbon formation	biological_process	2	523	9	18088	0.00177251	0.00950387	7.68557	ENSBGRG00000021707; ENSBGRG00000021843
GO:0008654	phospholipid biosynthetic process	biological_process	3	523	19	18088	0.00189536	0.00965556	5.4608	ENSBGRG00000015901; ENSBGRG00000015932; ENSBGRG00000021804
GO:0004623	phospholipase A2 activity	molecular_function	3	523	20	18088	0.00231559	0.00965556	5.18776	ENSBGRG00000015901; ENSBGRG00000015932; ENSBGRG00000023206
GO:0032154	cleavage furrow	cellular_component	4	523	33	18088	0.00240864	0.00965556	4.19213	ENSBGRG00000002692; ENSBGRG00000002970; ENSBGRG00000005742; ENSBGRG00000010463
GO:0046332	SMAD binding	molecular_function	4	523	33	18088	0.00240864	0.00965556	4.19213	ENSBGRG00000018657; ENSBGRG00000021157; ENSBGRG00000022203; ENSBGRG00000022855
GO:1900045	negative regulation of protein K63-linked ubiquitination	biological_process	1	523	3	18088	0.00245536	0.00965556	11.5284	ENSBGRG00000000455
GO:0032182	ubiquitin-like protein binding	molecular_function	1	523	3	18088	0.00245536	0.00965556	11.5284	ENSBGRG00000000459
GO:0003976	UDP-N-acetylglucosamine-lysosomal-enzyme N-acetylglucosaminephosphotransferase activity	molecular_function	1	523	3	18088	0.00245536	0.00965556	11.5284	ENSBGRG00000000629
GO:0014707	branchiomeric skeletal muscle development	biological_process	1	523	3	18088	0.00245536	0.00965556	11.5284	ENSBGRG00000002014
GO:0048625	myoblast fate commitment	biological_process	1	523	3	18088	0.00245536	0.00965556	11.5284	ENSBGRG00000002014
GO:0048143	astrocyte activation	biological_process	1	523	3	18088	0.00245536	0.00965556	11.5284	ENSBGRG00000002365
GO:0006116	NADH oxidation	biological_process	1	523	3	18088	0.00245536	0.00965556	11.5284	ENSBGRG00000002916
GO:0050291	sphingosine N-acyltransferase activity	molecular_function	1	523	3	18088	0.00245536	0.00965556	11.5284	ENSBGRG00000002954
GO:0030299	intestinal cholesterol absorption	biological_process	1	523	3	18088	0.00245536	0.00965556	11.5284	ENSBGRG00000002970
GO:0060261	positive regulation of transcription initiation from RNA polymerase II promoter	biological_process	1	523	3	18088	0.00245536	0.00965556	11.5284	ENSBGRG00000003582
GO:1902176	negative regulation of oxidative stress-induced intrinsic apoptotic signaling pathway	biological_process	1	523	3	18088	0.00245536	0.00965556	11.5284	ENSBGRG00000003800
GO:0008037	cell recognition	biological_process	1	523	3	18088	0.00245536	0.00965556	11.5284	ENSBGRG00000004215
GO:0098942	retrograde trans-synaptic signaling by trans-synaptic protein complex	biological_process	1	523	3	18088	0.00245536	0.00965556	11.5284	ENSBGRG00000004215
GO:1990452	Parkin-FBXW7-Cul1 ubiquitin ligase complex	cellular_component	1	523	3	18088	0.00245536	0.00965556	11.5284	ENSBGRG00000004380
GO:0006415	translational termination	biological_process	1	523	3	18088	0.00245536	0.00965556	11.5284	ENSBGRG00000004480
GO:0051444	negative regulation of ubiquitin-protein transferase activity	biological_process	1	523	3	18088	0.00245536	0.00965556	11.5284	ENSBGRG00000004593
GO:0070169	positive regulation of biomineral tissue development	biological_process	1	523	3	18088	0.00245536	0.00965556	11.5284	ENSBGRG00000004593
GO:0031339	negative regulation of vesicle fusion	biological_process	1	523	3	18088	0.00245536	0.00965556	11.5284	ENSBGRG00000005066
GO:0031587	positive regulation of inositol 1,4,5-trisphosphate-sensitive calcium-release channel activity	biological_process	1	523	3	18088	0.00245536	0.00965556	11.5284	ENSBGRG00000005634
GO:0006873	cellular ion homeostasis	biological_process	1	523	3	18088	0.00245536	0.00965556	11.5284	ENSBGRG00000005652
GO:0019800	peptide cross-linking via chondroitin 4-sulfate glycosaminoglycan	biological_process	1	523	3	18088	0.00245536	0.00965556	11.5284	ENSBGRG00000005750
GO:0031702	type 1 angiotensin receptor binding	molecular_function	1	523	3	18088	0.00245536	0.00965556	11.5284	ENSBGRG00000006242
GO:0051270	regulation of cellular component movement	biological_process	1	523	3	18088	0.00245536	0.00965556	11.5284	ENSBGRG00000006242
GO:0005828	kinetochore microtubule	cellular_component	1	523	3	18088	0.00245536	0.00965556	11.5284	ENSBGRG00000006589
GO:0070939	Dsl1/NZR complex	cellular_component	1	523	3	18088	0.00245536	0.00965556	11.5284	ENSBGRG00000006589
GO:0036006	cellular response to macrophage colony-stimulating factor stimulus	biological_process	1	523	3	18088	0.00245536	0.00965556	11.5284	ENSBGRG00000006673
GO:0043116	negative regulation of vascular permeability	biological_process	1	523	3	18088	0.00245536	0.00965556	11.5284	ENSBGRG00000006673
GO:0046069	cGMP catabolic process	biological_process	1	523	3	18088	0.00245536	0.00965556	11.5284	ENSBGRG00000006673
GO:0046601	positive regulation of centriole replication	biological_process	1	523	3	18088	0.00245536	0.00965556	11.5284	ENSBGRG00000008016
GO:0098535	de novo centriole assembly involved in multi-ciliated epithelial cell differentiation	biological_process	1	523	3	18088	0.00245536	0.00965556	11.5284	ENSBGRG00000008016
GO:0098536	deuterosome	cellular_component	1	523	3	18088	0.00245536	0.00965556	11.5284	ENSBGRG00000008016
GO:0086080	protein binding involved in heterotypic cell-cell adhesion	molecular_function	1	523	3	18088	0.00245536	0.00965556	11.5284	ENSBGRG00000009477
GO:2000816	negative regulation of mitotic sister chromatid separation	biological_process	1	523	3	18088	0.00245536	0.00965556	11.5284	ENSBGRG00000010044
GO:0071474	cellular hyperosmotic response	biological_process	1	523	3	18088	0.00245536	0.00965556	11.5284	ENSBGRG00000010170
GO:0050999	regulation of nitric-oxide synthase activity	biological_process	1	523	3	18088	0.00245536	0.00965556	11.5284	ENSBGRG00000010778
GO:0070997	neuron death	biological_process	1	523	3	18088	0.00245536	0.00965556	11.5284	ENSBGRG00000010872
GO:0007512	adult heart development	biological_process	1	523	3	18088	0.00245536	0.00965556	11.5284	ENSBGRG00000010880
GO:0050859	negative regulation of B cell receptor signaling pathway	biological_process	1	523	3	18088	0.00245536	0.00965556	11.5284	ENSBGRG00000011056
GO:0055013	cardiac muscle cell development	biological_process	1	523	3	18088	0.00245536	0.00965556	11.5284	ENSBGRG00000011365
GO:0019908	nuclear cyclin-dependent protein kinase holoenzyme complex	cellular_component	1	523	3	18088	0.00245536	0.00965556	11.5284	ENSBGRG00000011539
GO:0051283	negative regulation of sequestering of calcium ion	biological_process	1	523	3	18088	0.00245536	0.00965556	11.5284	ENSBGRG00000011861
GO:0097066	response to thyroid hormone	biological_process	1	523	3	18088	0.00245536	0.00965556	11.5284	ENSBGRG00000011861
GO:0097211	cellular response to gonadotropin-releasing hormone	biological_process	1	523	3	18088	0.00245536	0.00965556	11.5284	ENSBGRG00000011861
GO:1901317	regulation of flagellated sperm motility	biological_process	1	523	3	18088	0.00245536	0.00965556	11.5284	ENSBGRG00000011861
GO:0003406	retinal pigment epithelium development	biological_process	1	523	3	18088	0.00245536	0.00965556	11.5284	ENSBGRG00000012093
GO:0006356	regulation of transcription by RNA polymerase I	biological_process	1	523	3	18088	0.00245536	0.00965556	11.5284	ENSBGRG00000012093
GO:0033160	positive regulation of protein import into nucleus, translocation	biological_process	1	523	3	18088	0.00245536	0.00965556	11.5284	ENSBGRG00000012093
GO:0035357	peroxisome proliferator activated receptor signaling pathway	biological_process	1	523	3	18088	0.00245536	0.00965556	11.5284	ENSBGRG00000012093
GO:0036033	mediator complex binding	molecular_function	1	523	3	18088	0.00245536	0.00965556	11.5284	ENSBGRG00000012093
GO:0050693	LBD domain binding	molecular_function	1	523	3	18088	0.00245536	0.00965556	11.5284	ENSBGRG00000012093
GO:0060744	mammary gland branching involved in thelarche	biological_process	1	523	3	18088	0.00245536	0.00965556	11.5284	ENSBGRG00000012093
GO:0070318	positive regulation of G0 to G1 transition	biological_process	1	523	3	18088	0.00245536	0.00965556	11.5284	ENSBGRG00000012093
GO:2000347	positive regulation of hepatocyte proliferation	biological_process	1	523	3	18088	0.00245536	0.00965556	11.5284	ENSBGRG00000012093
GO:0001505	regulation of neurotransmitter levels	biological_process	1	523	3	18088	0.00245536	0.00965556	11.5284	ENSBGRG00000012559
GO:0022007	convergent extension involved in neural plate elongation	biological_process	1	523	3	18088	0.00245536	0.00965556	11.5284	ENSBGRG00000012559
GO:0060029	convergent extension involved in organogenesis	biological_process	1	523	3	18088	0.00245536	0.00965556	11.5284	ENSBGRG00000012559
GO:0060134	prepulse inhibition	biological_process	1	523	3	18088	0.00245536	0.00965556	11.5284	ENSBGRG00000012559
GO:0071340	skeletal muscle acetylcholine-gated channel clustering	biological_process	1	523	3	18088	0.00245536	0.00965556	11.5284	ENSBGRG00000012559
GO:0050917	sensory perception of umami taste	biological_process	1	523	3	18088	0.00245536	0.00965556	11.5284	ENSBGRG00000012972
GO:0061732	mitochondrial acetyl-CoA biosynthetic process from pyruvate	biological_process	1	523	3	18088	0.00245536	0.00965556	11.5284	ENSBGRG00000013665
GO:0018094	protein polyglycylation	biological_process	1	523	3	18088	0.00245536	0.00965556	11.5284	ENSBGRG00000014682
GO:0070735	protein-glycine ligase activity	molecular_function	1	523	3	18088	0.00245536	0.00965556	11.5284	ENSBGRG00000014682
GO:0044294	dendritic growth cone	cellular_component	1	523	3	18088	0.00245536	0.00965556	11.5284	ENSBGRG00000014796
GO:0004704	NF-kappaB-inducing kinase activity	molecular_function	1	523	3	18088	0.00245536	0.00965556	11.5284	ENSBGRG00000014822
GO:0001887	selenium compound metabolic process	biological_process	1	523	3	18088	0.00245536	0.00965556	11.5284	ENSBGRG00000015444
GO:0008430	selenium binding	molecular_function	1	523	3	18088	0.00245536	0.00965556	11.5284	ENSBGRG00000015444
GO:0140112	extracellular vesicle biogenesis	biological_process	1	523	3	18088	0.00245536	0.00965556	11.5284	ENSBGRG00000015629
GO:0043177	organic acid binding	molecular_function	1	523	3	18088	0.00245536	0.00965556	11.5284	ENSBGRG00000015970
GO:0019249	lactate biosynthetic process	biological_process	1	523	3	18088	0.00245536	0.00965556	11.5284	ENSBGRG00000016767
GO:1905146	lysosomal protein catabolic process	biological_process	1	523	3	18088	0.00245536	0.00965556	11.5284	ENSBGRG00000017989
GO:0035469	determination of pancreatic left/right asymmetry	biological_process	1	523	3	18088	0.00245536	0.00965556	11.5284	ENSBGRG00000018094
GO:0042541	hemoglobin biosynthetic process	biological_process	1	523	3	18088	0.00245536	0.00965556	11.5284	ENSBGRG00000018527
GO:1900164	nodal signaling pathway involved in determination of lateral mesoderm left/right asymmetry	biological_process	1	523	3	18088	0.00245536	0.00965556	11.5284	ENSBGRG00000018657
GO:0042853	L-alanine catabolic process	biological_process	1	523	3	18088	0.00245536	0.00965556	11.5284	ENSBGRG00000018828
GO:1905244	regulation of modification of synaptic structure	biological_process	1	523	3	18088	0.00245536	0.00965556	11.5284	ENSBGRG00000018956
GO:0050510	N-acetylgalactosaminyl-proteoglycan 3-beta-glucuronosyltransferase activity	molecular_function	1	523	3	18088	0.00245536	0.00965556	11.5284	ENSBGRG00000019378
GO:0044545	NSL complex	cellular_component	1	523	3	18088	0.00245536	0.00965556	11.5284	ENSBGRG00000019843
GO:0015822	ornithine transport	biological_process	1	523	3	18088	0.00245536	0.00965556	11.5284	ENSBGRG00000021233
GO:0006972	hyperosmotic response	biological_process	1	523	3	18088	0.00245536	0.00965556	11.5284	ENSBGRG00000022358
GO:0045060	negative thymic T cell selection	biological_process	1	523	3	18088	0.00245536	0.00965556	11.5284	ENSBGRG00000022599
GO:0043297	apical junction assembly	biological_process	1	523	3	18088	0.00245536	0.00965556	11.5284	ENSBGRG00000022706
GO:0035330	regulation of hippo signaling	biological_process	1	523	3	18088	0.00245536	0.00965556	11.5284	ENSBGRG00000022826
GO:0003872	6-phosphofructokinase activity	molecular_function	1	523	3	18088	0.00245536	0.00965556	11.5284	ENSBGRG00000022853
GO:0006002	fructose 6-phosphate metabolic process	biological_process	1	523	3	18088	0.00245536	0.00965556	11.5284	ENSBGRG00000022853
GO:0006007	glucose catabolic process	biological_process	1	523	3	18088	0.00245536	0.00965556	11.5284	ENSBGRG00000022853
GO:0005384	manganese ion transmembrane transporter activity	molecular_function	1	523	3	18088	0.00245536	0.00965556	11.5284	ENSBGRG00000023076
GO:0099604	ligand-gated calcium channel activity	molecular_function	1	523	3	18088	0.00245536	0.00965556	11.5284	ENSBGRG00000023076
GO:0031999	negative regulation of fatty acid beta-oxidation	biological_process	1	523	3	18088	0.00245536	0.00965556	11.5284	ENSBGRG00000023086
GO:0033004	negative regulation of mast cell activation	biological_process	1	523	3	18088	0.00245536	0.00965556	11.5284	ENSBGRG00000023086
GO:0033540	fatty acid beta-oxidation using acyl-CoA oxidase	biological_process	1	523	3	18088	0.00245536	0.00965556	11.5284	ENSBGRG00000023172
GO:0034728	nucleosome organization	biological_process	1	523	3	18088	0.00245536	0.00965556	11.5284	ENSBGRG00000023259
GO:0051147	regulation of muscle cell differentiation	biological_process	1	523	3	18088	0.00245536	0.00965556	11.5284	ENSBGRG00000023259
GO:0061086	negative regulation of histone H3-K27 methylation	biological_process	1	523	3	18088	0.00245536	0.00965556	11.5284	ENSBGRG00000023259
GO:0010521	telomerase inhibitor activity	molecular_function	1	523	3	18088	0.00245536	0.00965556	11.5284	ENSBGRG00000023261
GO:0019215	intermediate filament binding	molecular_function	1	523	3	18088	0.00245536	0.00965556	11.5284	ENSBGRG00000023453
GO:0050927	positive regulation of positive chemotaxis	biological_process	1	523	3	18088	0.00245536	0.00965556	11.5284	ENSBGRG00000023842
GO:0051901	positive regulation of mitochondrial depolarization	biological_process	1	523	3	18088	0.00245536	0.00965556	11.5284	ENSBGRG00000023842
GO:0070561	vitamin D receptor signaling pathway	biological_process	1	523	3	18088	0.00245536	0.00965556	11.5284	ENSBGRG00000024120
GO:2000535	regulation of entry of bacterium into host cell	biological_process	1	523	3	18088	0.00245536	0.00965556	11.5284	ENSBGRG00000024133
GO:0016429	tRNA (adenine-N1-)-methyltransferase activity	molecular_function	1	523	3	18088	0.00245536	0.00965556	11.5284	ENSBGRG00000024382
GO:0031515	tRNA (m1A) methyltransferase complex	cellular_component	1	523	3	18088	0.00245536	0.00965556	11.5284	ENSBGRG00000024382
GO:0061953	mRNA (adenine-N1-)-methyltransferase activity	molecular_function	1	523	3	18088	0.00245536	0.00965556	11.5284	ENSBGRG00000024382
GO:0035502	metanephric part of ureteric bud development	biological_process	1	523	3	18088	0.00245536	0.00965556	11.5284	ENSBGRG00000024586
GO:0045409	negative regulation of interleukin-6 biosynthetic process	biological_process	1	523	3	18088	0.00245536	0.00965556	11.5284	ENSBGRG00000024586
GO:0060428	lung epithelium development	biological_process	1	523	3	18088	0.00245536	0.00965556	11.5284	ENSBGRG00000024586
GO:0060429	epithelium development	biological_process	1	523	3	18088	0.00245536	0.00965556	11.5284	ENSBGRG00000024586
GO:0060972	left/right pattern formation	biological_process	1	523	3	18088	0.00245536	0.00965556	11.5284	ENSBGRG00000024586
GO:0019372	lipoxygenase pathway	biological_process	1	523	3	18088	0.00245536	0.00965556	11.5284	ENSBGRG00000024892
GO:0032651	regulation of interleukin-1 beta production	biological_process	1	523	3	18088	0.00245536	0.00965556	11.5284	ENSBGRG00000025062
GO:0060666	dichotomous subdivision of terminal units involved in salivary gland branching	biological_process	1	523	3	18088	0.00245536	0.00965556	11.5284	ENSBGRG00000025111
GO:0003085	negative regulation of systemic arterial blood pressure	biological_process	1	523	3	18088	0.00245536	0.00965556	11.5284	ENSBGRG00000025872
GO:0071639	positive regulation of monocyte chemotactic protein-1 production	biological_process	1	523	3	18088	0.00245536	0.00965556	11.5284	ENSBGRG00000026530
GO:0007270	neuron-neuron synaptic transmission	biological_process	1	523	3	18088	0.00245536	0.00965556	11.5284	ENSBGRG00000026715
GO:0071565	nBAF complex	cellular_component	2	523	10	18088	0.00247802	0.00965556	6.91702	ENSBGRG00000002849; ENSBGRG00000026715
GO:0001047	core promoter binding	molecular_function	2	523	10	18088	0.00247802	0.00965556	6.91702	ENSBGRG00000003582; ENSBGRG00000012093
GO:0032435	negative regulation of proteasomal ubiquitin-dependent protein catabolic process	biological_process	2	523	10	18088	0.00247802	0.00965556	6.91702	ENSBGRG00000003800; ENSBGRG00000021759
GO:0004966	galanin receptor activity	molecular_function	2	523	10	18088	0.00247802	0.00965556	6.91702	ENSBGRG00000009818; ENSBGRG00000024026
GO:0045721	negative regulation of gluconeogenesis	biological_process	2	523	10	18088	0.00247802	0.00965556	6.91702	ENSBGRG00000010063; ENSBGRG00000014333
GO:0055008	cardiac muscle tissue morphogenesis	biological_process	2	523	10	18088	0.00247802	0.00965556	6.91702	ENSBGRG00000010880; ENSBGRG00000018601
GO:0043278	response to morphine	biological_process	2	523	10	18088	0.00247802	0.00965556	6.91702	ENSBGRG00000011295; ENSBGRG00000023086
GO:0042789	mRNA transcription by RNA polymerase II	biological_process	2	523	10	18088	0.00247802	0.00965556	6.91702	ENSBGRG00000012093; ENSBGRG00000023259
GO:0007031	peroxisome organization	biological_process	2	523	10	18088	0.00247802	0.00965556	6.91702	ENSBGRG00000015901; ENSBGRG00000015932
GO:0043984	histone H4-K16 acetylation	biological_process	2	523	10	18088	0.00247802	0.00965556	6.91702	ENSBGRG00000017670; ENSBGRG00000019843
GO:0035518	histone H2A monoubiquitination	biological_process	2	523	10	18088	0.00247802	0.00965556	6.91702	ENSBGRG00000020948; ENSBGRG00000021759
GO:0030688	preribosome, small subunit precursor	cellular_component	2	523	10	18088	0.00247802	0.00965556	6.91702	ENSBGRG00000021030; ENSBGRG00000021680
GO:0090050	positive regulation of cell migration involved in sprouting angiogenesis	biological_process	2	523	10	18088	0.00247802	0.00965556	6.91702	ENSBGRG00000023703; ENSBGRG00000023842
GO:0008028	monocarboxylic acid transmembrane transporter activity	molecular_function	2	523	10	18088	0.00247802	0.00965556	6.91702	ENSBGRG00000024648; ENSBGRG00000024689
GO:0015718	monocarboxylic acid transport	biological_process	2	523	10	18088	0.00247802	0.00965556	6.91702	ENSBGRG00000024648; ENSBGRG00000024689
GO:0031072	heat shock protein binding	molecular_function	4	523	35	18088	0.00314223	0.0122183	3.95258	ENSBGRG00000000208; ENSBGRG00000001772; ENSBGRG00000001867; ENSBGRG00000020948
GO:0000380	alternative mRNA splicing, via spliceosome	biological_process	2	523	11	18088	0.00333455	0.0128019	6.2882	ENSBGRG00000001907; ENSBGRG00000018132
GO:0048168	regulation of neuronal synaptic plasticity	biological_process	2	523	11	18088	0.00333455	0.0128019	6.2882	ENSBGRG00000002365; ENSBGRG00000021237
GO:0046513	ceramide biosynthetic process	biological_process	2	523	11	18088	0.00333455	0.0128019	6.2882	ENSBGRG00000002954; ENSBGRG00000021104
GO:0042220	response to cocaine	biological_process	2	523	11	18088	0.00333455	0.0128019	6.2882	ENSBGRG00000005742; ENSBGRG00000023086
GO:0035584	calcium-mediated signaling using intracellular calcium source	biological_process	2	523	11	18088	0.00333455	0.0128019	6.2882	ENSBGRG00000023076; ENSBGRG00000023842
GO:0009416	response to light stimulus	biological_process	2	523	11	18088	0.00333455	0.0128019	6.2882	ENSBGRG00000025217; ENSBGRG00000025233
GO:0031305	integral component of mitochondrial inner membrane	cellular_component	3	523	22	18088	0.00333992	0.0128019	4.71615	ENSBGRG00000010592; ENSBGRG00000013665; ENSBGRG00000018055
GO:0007283	spermatogenesis	biological_process	14	523	234	18088	0.00344677	0.0131846	2.06919	ENSBGRG00000000767; ENSBGRG00000002692; ENSBGRG00000004215; ENSBGRG00000010170; ENSBGRG00000010340; ENSBGRG00000010423; ENSBGRG00000010497; ENSBGRG00000010596; ENSBGRG00000010618; ENSBGRG00000021157; ENSBGRG00000022411; ENSBGRG00000023086; ENSBGRG00000023915; ENSBGRG00000024586
GO:0045787	positive regulation of cell cycle	biological_process	4	523	37	18088	0.00402441	0.015363	3.73893	ENSBGRG00000000900; ENSBGRG00000001957; ENSBGRG00000013699; ENSBGRG00000021574
GO:0042623	ATPase activity, coupled	molecular_function	2	523	12	18088	0.0043513	0.0159313	5.76418	ENSBGRG00000001772; ENSBGRG00000001867
GO:0016514	SWI/SNF complex	cellular_component	2	523	12	18088	0.0043513	0.0159313	5.76418	ENSBGRG00000002849; ENSBGRG00000026715
GO:2000352	negative regulation of endothelial cell apoptotic process	biological_process	2	523	12	18088	0.0043513	0.0159313	5.76418	ENSBGRG00000005750; ENSBGRG00000023842
GO:0035257	nuclear hormone receptor binding	molecular_function	2	523	12	18088	0.0043513	0.0159313	5.76418	ENSBGRG00000012093; ENSBGRG00000012520
GO:0045648	positive regulation of erythrocyte differentiation	biological_process	2	523	12	18088	0.0043513	0.0159313	5.76418	ENSBGRG00000012093; ENSBGRG00000020366
GO:0070371	ERK1 and ERK2 cascade	biological_process	2	523	12	18088	0.0043513	0.0159313	5.76418	ENSBGRG00000012093; ENSBGRG00000023842
GO:0007200	phospholipase C-activating G protein-coupled receptor signaling pathway	biological_process	3	523	24	18088	0.00463539	0.0159313	4.32314	ENSBGRG00000005634; ENSBGRG00000005652; ENSBGRG00000024026
GO:1904153	negative regulation of retrograde protein transport, ER to cytosol	biological_process	1	523	4	18088	0.00481663	0.0159313	8.64627	ENSBGRG00000000181
GO:0032930	positive regulation of superoxide anion generation	biological_process	1	523	4	18088	0.00481663	0.0159313	8.64627	ENSBGRG00000000208
GO:0006556	S-adenosylmethionine biosynthetic process	biological_process	1	523	4	18088	0.00481663	0.0159313	8.64627	ENSBGRG00000001300
GO:0009410	response to xenobiotic stimulus	biological_process	1	523	4	18088	0.00481663	0.0159313	8.64627	ENSBGRG00000002455
GO:0009268	response to pH	biological_process	1	523	4	18088	0.00481663	0.0159313	8.64627	ENSBGRG00000002768
GO:0004367	glycerol-3-phosphate dehydrogenase [NAD+] activity	molecular_function	1	523	4	18088	0.00481663	0.0159313	8.64627	ENSBGRG00000002916
GO:0006072	glycerol-3-phosphate metabolic process	biological_process	1	523	4	18088	0.00481663	0.0159313	8.64627	ENSBGRG00000002916
GO:0009331	glycerol-3-phosphate dehydrogenase complex	cellular_component	1	523	4	18088	0.00481663	0.0159313	8.64627	ENSBGRG00000002916
GO:0046168	glycerol-3-phosphate catabolic process	biological_process	1	523	4	18088	0.00481663	0.0159313	8.64627	ENSBGRG00000002916
GO:0043196	varicosity	cellular_component	1	523	4	18088	0.00481663	0.0159313	8.64627	ENSBGRG00000004215
GO:0070852	cell body fiber	cellular_component	1	523	4	18088	0.00481663	0.0159313	8.64627	ENSBGRG00000004215
GO:1904667	negative regulation of ubiquitin protein ligase activity	biological_process	1	523	4	18088	0.00481663	0.0159313	8.64627	ENSBGRG00000004593
GO:0030321	transepithelial chloride transport	biological_process	1	523	4	18088	0.00481663	0.0159313	8.64627	ENSBGRG00000005634
GO:0070257	positive regulation of mucus secretion	biological_process	1	523	4	18088	0.00481663	0.0159313	8.64627	ENSBGRG00000005652
GO:0032414	positive regulation of ion transmembrane transporter activity	biological_process	1	523	4	18088	0.00481663	0.0159313	8.64627	ENSBGRG00000005742
GO:0032782	bile acid secretion	biological_process	1	523	4	18088	0.00481663	0.0159313	8.64627	ENSBGRG00000006123
GO:0043951	negative regulation of cAMP-mediated signaling	biological_process	1	523	4	18088	0.00481663	0.0159313	8.64627	ENSBGRG00000006673
GO:0071321	cellular response to cGMP	biological_process	1	523	4	18088	0.00481663	0.0159313	8.64627	ENSBGRG00000006673
GO:0007195	adenylate cyclase-inhibiting dopamine receptor signaling pathway	biological_process	1	523	4	18088	0.00481663	0.0159313	8.64627	ENSBGRG00000006710
GO:0001741	XY body	cellular_component	1	523	4	18088	0.00481663	0.0159313	8.64627	ENSBGRG00000008016
GO:0004579	dolichyl-diphosphooligosaccharide-protein glycotransferase activity	molecular_function	1	523	4	18088	0.00481663	0.0159313	8.64627	ENSBGRG00000008204
GO:0045162	clustering of voltage-gated sodium channels	biological_process	1	523	4	18088	0.00481663	0.0159313	8.64627	ENSBGRG00000009477
GO:0035356	cellular triglyceride homeostasis	biological_process	1	523	4	18088	0.00481663	0.0159313	8.64627	ENSBGRG00000010063
GO:1900165	negative regulation of interleukin-6 secretion	biological_process	1	523	4	18088	0.00481663	0.0159313	8.64627	ENSBGRG00000010063
GO:0048642	negative regulation of skeletal muscle tissue development	biological_process	1	523	4	18088	0.00481663	0.0159313	8.64627	ENSBGRG00000010170
GO:0008299	isoprenoid biosynthetic process	biological_process	1	523	4	18088	0.00481663	0.0159313	8.64627	ENSBGRG00000010592
GO:0030916	otic vesicle formation	biological_process	1	523	4	18088	0.00481663	0.0159313	8.64627	ENSBGRG00000010880
GO:0051373	FATZ binding	molecular_function	1	523	4	18088	0.00481663	0.0159313	8.64627	ENSBGRG00000010880
GO:0048148	behavioral response to cocaine	biological_process	1	523	4	18088	0.00481663	0.0159313	8.64627	ENSBGRG00000011295
GO:0005337	nucleoside transmembrane transporter activity	molecular_function	1	523	4	18088	0.00481663	0.0159313	8.64627	ENSBGRG00000011452
GO:0048266	behavioral response to pain	biological_process	1	523	4	18088	0.00481663	0.0159313	8.64627	ENSBGRG00000011551
GO:0035729	cellular response to hepatocyte growth factor stimulus	biological_process	1	523	4	18088	0.00481663	0.0159313	8.64627	ENSBGRG00000012093
GO:0060335	positive regulation of interferon-gamma-mediated signaling pathway	biological_process	1	523	4	18088	0.00481663	0.0159313	8.64627	ENSBGRG00000012093
GO:0031119	tRNA pseudouridine synthesis	biological_process	1	523	4	18088	0.00481663	0.0159313	8.64627	ENSBGRG00000013731
GO:0035517	PR-DUB complex	cellular_component	1	523	4	18088	0.00481663	0.0159313	8.64627	ENSBGRG00000013739
GO:0010269	response to selenium ion	biological_process	1	523	4	18088	0.00481663	0.0159313	8.64627	ENSBGRG00000015444
GO:1990756	protein binding, bridging involved in substrate recognition for ubiquitination	molecular_function	1	523	4	18088	0.00481663	0.0159313	8.64627	ENSBGRG00000015629
GO:0006084	acetyl-CoA metabolic process	biological_process	1	523	4	18088	0.00481663	0.0159313	8.64627	ENSBGRG00000015970
GO:0014074	response to purine-containing compound	biological_process	1	523	4	18088	0.00481663	0.0159313	8.64627	ENSBGRG00000015970
GO:0071372	cellular response to follicle-stimulating hormone stimulus	biological_process	1	523	4	18088	0.00481663	0.0159313	8.64627	ENSBGRG00000015970
GO:0072487	MSL complex	cellular_component	1	523	4	18088	0.00481663	0.0159313	8.64627	ENSBGRG00000017670
GO:0071910	determination of liver left/right asymmetry	biological_process	1	523	4	18088	0.00481663	0.0159313	8.64627	ENSBGRG00000018094
GO:0071598	neuronal ribonucleoprotein granule	cellular_component	1	523	4	18088	0.00481663	0.0159313	8.64627	ENSBGRG00000018132
GO:1990393	3M complex	cellular_component	1	523	4	18088	0.00481663	0.0159313	8.64627	ENSBGRG00000018601
GO:0070269	pyroptosis	biological_process	1	523	4	18088	0.00481663	0.0159313	8.64627	ENSBGRG00000018833
GO:0098887	neurotransmitter receptor transport, endosome to postsynaptic membrane	biological_process	1	523	4	18088	0.00481663	0.0159313	8.64627	ENSBGRG00000018956
GO:0045670	regulation of osteoclast differentiation	biological_process	1	523	4	18088	0.00481663	0.0159313	8.64627	ENSBGRG00000019914
GO:1990932	5.8S rRNA binding	molecular_function	1	523	4	18088	0.00481663	0.0159313	8.64627	ENSBGRG00000020059
GO:0045654	positive regulation of megakaryocyte differentiation	biological_process	1	523	4	18088	0.00481663	0.0159313	8.64627	ENSBGRG00000020366
GO:0010225	response to UV-C	biological_process	1	523	4	18088	0.00481663	0.0159313	8.64627	ENSBGRG00000021157
GO:0042584	chromaffin granule membrane	cellular_component	1	523	4	18088	0.00481663	0.0159313	8.64627	ENSBGRG00000021237
GO:0045920	negative regulation of exocytosis	biological_process	1	523	4	18088	0.00481663	0.0159313	8.64627	ENSBGRG00000021237
GO:0097091	synaptic vesicle clustering	biological_process	1	523	4	18088	0.00481663	0.0159313	8.64627	ENSBGRG00000021472
GO:0001955	blood vessel maturation	biological_process	1	523	4	18088	0.00481663	0.0159313	8.64627	ENSBGRG00000021574
GO:1900246	positive regulation of RIG-I signaling pathway	biological_process	1	523	4	18088	0.00481663	0.0159313	8.64627	ENSBGRG00000021574
GO:0034498	early endosome to Golgi transport	biological_process	1	523	4	18088	0.00481663	0.0159313	8.64627	ENSBGRG00000021882
GO:0034388	Pwp2p-containing subcomplex of 90S preribosome	cellular_component	1	523	4	18088	0.00481663	0.0159313	8.64627	ENSBGRG00000022101
GO:0030388	fructose 1,6-bisphosphate metabolic process	biological_process	1	523	4	18088	0.00481663	0.0159313	8.64627	ENSBGRG00000022853
GO:0045759	negative regulation of action potential	biological_process	1	523	4	18088	0.00481663	0.0159313	8.64627	ENSBGRG00000023086
GO:0051001	negative regulation of nitric-oxide synthase activity	biological_process	1	523	4	18088	0.00481663	0.0159313	8.64627	ENSBGRG00000023086
GO:0060143	positive regulation of syncytium formation by plasma membrane fusion	biological_process	1	523	4	18088	0.00481663	0.0159313	8.64627	ENSBGRG00000023304
GO:0015886	heme transport	biological_process	1	523	4	18088	0.00481663	0.0159313	8.64627	ENSBGRG00000023644
GO:0045843	negative regulation of striated muscle tissue development	biological_process	1	523	4	18088	0.00481663	0.0159313	8.64627	ENSBGRG00000023703
GO:0005021	vascular endothelial growth factor-activated receptor activity	molecular_function	1	523	4	18088	0.00481663	0.0159313	8.64627	ENSBGRG00000023842
GO:0032584	growth cone membrane	cellular_component	1	523	4	18088	0.00481663	0.0159313	8.64627	ENSBGRG00000024133
GO:0033085	negative regulation of T cell differentiation in thymus	biological_process	1	523	4	18088	0.00481663	0.0159313	8.64627	ENSBGRG00000024586
GO:0044314	protein K27-linked ubiquitination	biological_process	1	523	4	18088	0.00481663	0.0159313	8.64627	ENSBGRG00000025684
GO:1903206	negative regulation of hydrogen peroxide-induced cell death	biological_process	1	523	4	18088	0.00481663	0.0159313	8.64627	ENSBGRG00000025872
GO:0060351	cartilage development involved in endochondral bone morphogenesis	biological_process	1	523	4	18088	0.00481663	0.0159313	8.64627	ENSBGRG00000026530
GO:0034620	cellular response to unfolded protein	biological_process	2	523	13	18088	0.0055363	0.0181205	5.32078	ENSBGRG00000001772; ENSBGRG00000001867
GO:0042476	odontogenesis	biological_process	2	523	13	18088	0.0055363	0.0181205	5.32078	ENSBGRG00000002662; ENSBGRG00000020948
GO:0006656	phosphatidylcholine biosynthetic process	biological_process	2	523	13	18088	0.0055363	0.0181205	5.32078	ENSBGRG00000006123; ENSBGRG00000013295
GO:0051276	chromosome organization	biological_process	2	523	13	18088	0.0055363	0.0181205	5.32078	ENSBGRG00000010044; ENSBGRG00000021157
GO:0006641	triglyceride metabolic process	biological_process	2	523	13	18088	0.0055363	0.0181205	5.32078	ENSBGRG00000015901; ENSBGRG00000015932
GO:0008023	transcription elongation factor complex	cellular_component	2	523	13	18088	0.0055363	0.0181205	5.32078	ENSBGRG00000021942; ENSBGRG00000023259
GO:0071320	cellular response to cAMP	biological_process	3	523	26	18088	0.00623152	0.0202902	3.99059	ENSBGRG00000002916; ENSBGRG00000006673; ENSBGRG00000023304
GO:0006513	protein monoubiquitination	biological_process	3	523	26	18088	0.00623152	0.0202902	3.99059	ENSBGRG00000004380; ENSBGRG00000025088; ENSBGRG00000025684
GO:0008144	drug binding	molecular_function	3	523	26	18088	0.00623152	0.0202902	3.99059	ENSBGRG00000006673; ENSBGRG00000015970; ENSBGRG00000023086
GO:0006952	defense response	biological_process	2	523	14	18088	0.00689646	0.0220359	4.94073	ENSBGRG00000001715; ENSBGRG00000022358
GO:0001975	response to amphetamine	biological_process	2	523	14	18088	0.00689646	0.0220359	4.94073	ENSBGRG00000002768; ENSBGRG00000011295
GO:0030148	sphingolipid biosynthetic process	biological_process	2	523	14	18088	0.00689646	0.0220359	4.94073	ENSBGRG00000002954; ENSBGRG00000025062
GO:0050715	positive regulation of cytokine secretion	biological_process	2	523	14	18088	0.00689646	0.0220359	4.94073	ENSBGRG00000004215; ENSBGRG00000010063
GO:0006275	regulation of DNA replication	biological_process	2	523	14	18088	0.00689646	0.0220359	4.94073	ENSBGRG00000004593; ENSBGRG00000021574
GO:0030552	cAMP binding	molecular_function	2	523	14	18088	0.00689646	0.0220359	4.94073	ENSBGRG00000006673; ENSBGRG00000023304
GO:1901223	negative regulation of NIK/NF-kappaB signaling	biological_process	2	523	14	18088	0.00689646	0.0220359	4.94073	ENSBGRG00000010063; ENSBGRG00000023703
GO:0030332	cyclin binding	molecular_function	2	523	14	18088	0.00689646	0.0220359	4.94073	ENSBGRG00000011539; ENSBGRG00000023206
GO:0030687	preribosome, large subunit precursor	cellular_component	2	523	14	18088	0.00689646	0.0220359	4.94073	ENSBGRG00000021030; ENSBGRG00000021680
GO:0031032	actomyosin structure organization	biological_process	2	523	14	18088	0.00689646	0.0220359	4.94073	ENSBGRG00000021707; ENSBGRG00000021843
GO:0005261	cation channel activity	molecular_function	2	523	14	18088	0.00689646	0.0220359	4.94073	ENSBGRG00000023076; ENSBGRG00000026530
GO:0006986	response to unfolded protein	biological_process	3	523	27	18088	0.00715096	0.0223521	3.84279	ENSBGRG00000001772; ENSBGRG00000001867; ENSBGRG00000014168
GO:0005912	adherens junction	cellular_component	3	523	27	18088	0.00715096	0.0223521	3.84279	ENSBGRG00000008401; ENSBGRG00000010872; ENSBGRG00000026530
GO:0007030	Golgi organization	biological_process	5	523	60	18088	0.00759097	0.0223521	2.88209	ENSBGRG00000003800; ENSBGRG00000006589; ENSBGRG00000018601; ENSBGRG00000021707; ENSBGRG00000021843
GO:0046835	carbohydrate phosphorylation	biological_process	1	523	5	18088	0.0078743	0.0223521	6.91702	ENSBGRG00000000629
GO:0000800	lateral element	cellular_component	1	523	5	18088	0.0078743	0.0223521	6.91702	ENSBGRG00000000767
GO:0035137	hindlimb morphogenesis	biological_process	1	523	5	18088	0.0078743	0.0223521	6.91702	ENSBGRG00000002014
GO:0050786	RAGE receptor binding	molecular_function	1	523	5	18088	0.0078743	0.0223521	6.91702	ENSBGRG00000002365
GO:0051256	mitotic spindle midzone assembly	biological_process	1	523	5	18088	0.0078743	0.0223521	6.91702	ENSBGRG00000002692
GO:0051988	regulation of attachment of spindle microtubules to kinetochore	biological_process	1	523	5	18088	0.0078743	0.0223521	6.91702	ENSBGRG00000002692
GO:0031529	ruffle organization	biological_process	1	523	5	18088	0.0078743	0.0223521	6.91702	ENSBGRG00000002970
GO:0006473	protein acetylation	biological_process	1	523	5	18088	0.0078743	0.0223521	6.91702	ENSBGRG00000003582
GO:0042271	susceptibility to natural killer cell mediated cytotoxicity	biological_process	1	523	5	18088	0.0078743	0.0223521	6.91702	ENSBGRG00000004215
GO:0002091	negative regulation of receptor internalization	biological_process	1	523	5	18088	0.0078743	0.0223521	6.91702	ENSBGRG00000004361
GO:0003747	translation release factor activity	molecular_function	1	523	5	18088	0.0078743	0.0223521	6.91702	ENSBGRG00000004480
GO:0045835	negative regulation of meiotic nuclear division	biological_process	1	523	5	18088	0.0078743	0.0223521	6.91702	ENSBGRG00000004593
GO:2000773	negative regulation of cellular senescence	biological_process	1	523	5	18088	0.0078743	0.0223521	6.91702	ENSBGRG00000004593
GO:0097746	regulation of blood vessel diameter	biological_process	1	523	5	18088	0.0078743	0.0223521	6.91702	ENSBGRG00000005652
GO:0051378	serotonin binding	molecular_function	1	523	5	18088	0.0078743	0.0223521	6.91702	ENSBGRG00000005742
GO:0001921	positive regulation of receptor recycling	biological_process	1	523	5	18088	0.0078743	0.0223521	6.91702	ENSBGRG00000006242
GO:0007096	regulation of exit from mitosis	biological_process	1	523	5	18088	0.0078743	0.0223521	6.91702	ENSBGRG00000006589
GO:0030911	TPR domain binding	molecular_function	1	523	5	18088	0.0078743	0.0223521	6.91702	ENSBGRG00000006673
GO:0097011	cellular response to granulocyte macrophage colony-stimulating factor stimulus	biological_process	1	523	5	18088	0.0078743	0.0223521	6.91702	ENSBGRG00000006673
GO:0004540	ribonuclease activity	molecular_function	1	523	5	18088	0.0078743	0.0223521	6.91702	ENSBGRG00000008142
GO:0045069	regulation of viral genome replication	biological_process	1	523	5	18088	0.0078743	0.0223521	6.91702	ENSBGRG00000008380
GO:0045143	homologous chromosome segregation	biological_process	1	523	5	18088	0.0078743	0.0223521	6.91702	ENSBGRG00000010044
GO:0045760	positive regulation of action potential	biological_process	1	523	5	18088	0.0078743	0.0223521	6.91702	ENSBGRG00000010509
GO:0070935	3'-UTR-mediated mRNA stabilization	biological_process	1	523	5	18088	0.0078743	0.0223521	6.91702	ENSBGRG00000011021
GO:0033628	regulation of cell adhesion mediated by integrin	biological_process	1	523	5	18088	0.0078743	0.0223521	6.91702	ENSBGRG00000011056
GO:0070816	phosphorylation of RNA polymerase II C-terminal domain	biological_process	1	523	5	18088	0.0078743	0.0223521	6.91702	ENSBGRG00000011539
GO:0060090	molecular adaptor activity	molecular_function	1	523	5	18088	0.0078743	0.0223521	6.91702	ENSBGRG00000011861
GO:0030375	thyroid hormone receptor coactivator activity	molecular_function	1	523	5	18088	0.0078743	0.0223521	6.91702	ENSBGRG00000012093
GO:0030518	intracellular steroid hormone receptor signaling pathway	biological_process	1	523	5	18088	0.0078743	0.0223521	6.91702	ENSBGRG00000012093
GO:0045618	positive regulation of keratinocyte differentiation	biological_process	1	523	5	18088	0.0078743	0.0223521	6.91702	ENSBGRG00000012093
GO:0001012	RNA polymerase II regulatory region DNA binding	molecular_function	1	523	5	18088	0.0078743	0.0223521	6.91702	ENSBGRG00000012520
GO:1903799	negative regulation of production of miRNAs involved in gene silencing by miRNA	biological_process	1	523	5	18088	0.0078743	0.0223521	6.91702	ENSBGRG00000012520
GO:0048668	collateral sprouting	biological_process	1	523	5	18088	0.0078743	0.0223521	6.91702	ENSBGRG00000012559
GO:0150012	positive regulation of neuron projection arborization	biological_process	1	523	5	18088	0.0078743	0.0223521	6.91702	ENSBGRG00000012559
GO:1990909	Wnt signalosome	cellular_component	1	523	5	18088	0.0078743	0.0223521	6.91702	ENSBGRG00000012559
GO:0034472	snRNA 3'-end processing	biological_process	1	523	5	18088	0.0078743	0.0223521	6.91702	ENSBGRG00000013239
GO:0051024	positive regulation of immunoglobulin secretion	biological_process	1	523	5	18088	0.0078743	0.0223521	6.91702	ENSBGRG00000014523
GO:0036435	K48-linked polyubiquitin modification-dependent protein binding	molecular_function	1	523	5	18088	0.0078743	0.0223521	6.91702	ENSBGRG00000014822
GO:0016853	isomerase activity	molecular_function	1	523	5	18088	0.0078743	0.0223521	6.91702	ENSBGRG00000015970
GO:0033197	response to vitamin E	biological_process	1	523	5	18088	0.0078743	0.0223521	6.91702	ENSBGRG00000015970
GO:0010737	protein kinase A signaling	biological_process	1	523	5	18088	0.0078743	0.0223521	6.91702	ENSBGRG00000016767
GO:0045722	positive regulation of gluconeogenesis	biological_process	1	523	5	18088	0.0078743	0.0223521	6.91702	ENSBGRG00000016767
GO:0042555	MCM complex	cellular_component	1	523	5	18088	0.0078743	0.0223521	6.91702	ENSBGRG00000017771
GO:0071907	determination of digestive tract left/right asymmetry	biological_process	1	523	5	18088	0.0078743	0.0223521	6.91702	ENSBGRG00000018094
GO:0098974	postsynaptic actin cytoskeleton organization	biological_process	1	523	5	18088	0.0078743	0.0223521	6.91702	ENSBGRG00000018169
GO:0033147	negative regulation of intracellular estrogen receptor signaling pathway	biological_process	1	523	5	18088	0.0078743	0.0223521	6.91702	ENSBGRG00000018657
GO:0048318	axial mesoderm development	biological_process	1	523	5	18088	0.0078743	0.0223521	6.91702	ENSBGRG00000018657
GO:0034122	negative regulation of toll-like receptor signaling pathway	biological_process	1	523	5	18088	0.0078743	0.0223521	6.91702	ENSBGRG00000019510
GO:0034454	microtubule anchoring at centrosome	biological_process	1	523	5	18088	0.0078743	0.0223521	6.91702	ENSBGRG00000020146
GO:0120103	centriolar subdistal appendage	cellular_component	1	523	5	18088	0.0078743	0.0223521	6.91702	ENSBGRG00000020146
GO:0042448	progesterone metabolic process	biological_process	1	523	5	18088	0.0078743	0.0223521	6.91702	ENSBGRG00000020858
GO:0030502	negative regulation of bone mineralization	biological_process	1	523	5	18088	0.0078743	0.0223521	6.91702	ENSBGRG00000020948
GO:0000791	euchromatin	cellular_component	1	523	5	18088	0.0078743	0.0223521	6.91702	ENSBGRG00000021030
GO:0030955	potassium ion binding	molecular_function	1	523	5	18088	0.0078743	0.0223521	6.91702	ENSBGRG00000021296
GO:0010835	regulation of protein ADP-ribosylation	biological_process	1	523	5	18088	0.0078743	0.0223521	6.91702	ENSBGRG00000021446
GO:0048788	cytoskeleton of presynaptic active zone	cellular_component	1	523	5	18088	0.0078743	0.0223521	6.91702	ENSBGRG00000021472
GO:0051151	negative regulation of smooth muscle cell differentiation	biological_process	1	523	5	18088	0.0078743	0.0223521	6.91702	ENSBGRG00000021574
GO:0007141	male meiosis I	biological_process	1	523	5	18088	0.0078743	0.0223521	6.91702	ENSBGRG00000022411
GO:0097539	ciliary transition fiber	cellular_component	1	523	5	18088	0.0078743	0.0223521	6.91702	ENSBGRG00000022706
GO:0033194	response to hydroperoxide	biological_process	1	523	5	18088	0.0078743	0.0223521	6.91702	ENSBGRG00000023076
GO:0097028	dendritic cell differentiation	biological_process	1	523	5	18088	0.0078743	0.0223521	6.91702	ENSBGRG00000023076
GO:0060259	regulation of feeding behavior	biological_process	1	523	5	18088	0.0078743	0.0223521	6.91702	ENSBGRG00000023086
GO:0000038	very long-chain fatty acid metabolic process	biological_process	1	523	5	18088	0.0078743	0.0223521	6.91702	ENSBGRG00000023172
GO:0010793	regulation of mRNA export from nucleus	biological_process	1	523	5	18088	0.0078743	0.0223521	6.91702	ENSBGRG00000023259
GO:0005499	vitamin D binding	molecular_function	1	523	5	18088	0.0078743	0.0223521	6.91702	ENSBGRG00000024120
GO:0006670	sphingosine metabolic process	biological_process	1	523	5	18088	0.0078743	0.0223521	6.91702	ENSBGRG00000025062
GO:0046512	sphingosine biosynthetic process	biological_process	1	523	5	18088	0.0078743	0.0223521	6.91702	ENSBGRG00000025062
GO:0014910	regulation of smooth muscle cell migration	biological_process	1	523	5	18088	0.0078743	0.0223521	6.91702	ENSBGRG00000025111
GO:0042058	regulation of epidermal growth factor receptor signaling pathway	biological_process	1	523	5	18088	0.0078743	0.0223521	6.91702	ENSBGRG00000025250
GO:0035519	protein K29-linked ubiquitination	biological_process	1	523	5	18088	0.0078743	0.0223521	6.91702	ENSBGRG00000025684
GO:0085020	protein K6-linked ubiquitination	biological_process	1	523	5	18088	0.0078743	0.0223521	6.91702	ENSBGRG00000025684
GO:0005623	cell	cellular_component	3	523	28	18088	0.0081556	0.0231157	3.70554	ENSBGRG00000001937; ENSBGRG00000010063; ENSBGRG00000016736
GO:0007218	neuropeptide signaling pathway	biological_process	5	523	61	18088	0.00821885	0.02326	2.83484	ENSBGRG00000007319; ENSBGRG00000009818; ENSBGRG00000010509; ENSBGRG00000010547; ENSBGRG00000024026
GO:0043113	receptor clustering	biological_process	2	523	15	18088	0.00843767	0.0235954	4.61134	ENSBGRG00000000208; ENSBGRG00000012559
GO:0035116	embryonic hindlimb morphogenesis	biological_process	2	523	15	18088	0.00843767	0.0235954	4.61134	ENSBGRG00000002014; ENSBGRG00000012093
GO:0004693	cyclin-dependent protein serine/threonine kinase activity	molecular_function	2	523	15	18088	0.00843767	0.0235954	4.61134	ENSBGRG00000011539; ENSBGRG00000014796
GO:0098586	cellular response to virus	biological_process	2	523	15	18088	0.00843767	0.0235954	4.61134	ENSBGRG00000014822; ENSBGRG00000021030
GO:0016239	positive regulation of macroautophagy	biological_process	2	523	15	18088	0.00843767	0.0235954	4.61134	ENSBGRG00000018477; ENSBGRG00000023842
GO:0043531	ADP binding	molecular_function	2	523	15	18088	0.00843767	0.0235954	4.61134	ENSBGRG00000021707; ENSBGRG00000021843
GO:0042113	B cell activation	biological_process	2	523	15	18088	0.00843767	0.0235954	4.61134	ENSBGRG00000022358; ENSBGRG00000023703
GO:0033613	activating transcription factor binding	molecular_function	2	523	15	18088	0.00843767	0.0235954	4.61134	ENSBGRG00000022703; ENSBGRG00000023703
GO:0007368	determination of left/right symmetry	biological_process	3	523	29	18088	0.00924847	0.0258244	3.57777	ENSBGRG00000018094; ENSBGRG00000022826; ENSBGRG00000024586
GO:0051443	positive regulation of ubiquitin-protein transferase activity	biological_process	2	523	16	18088	0.0101648	0.0279273	4.32314	ENSBGRG00000000459; ENSBGRG00000015629
GO:0090543	Flemming body	cellular_component	2	523	16	18088	0.0101648	0.0279273	4.32314	ENSBGRG00000002692; ENSBGRG00000024133
GO:0000979	RNA polymerase II core promoter sequence-specific DNA binding	molecular_function	2	523	16	18088	0.0101648	0.0279273	4.32314	ENSBGRG00000003582; ENSBGRG00000012093
GO:0043001	Golgi to plasma membrane protein transport	biological_process	2	523	16	18088	0.0101648	0.0279273	4.32314	ENSBGRG00000003591; ENSBGRG00000023099
GO:0097193	intrinsic apoptotic signaling pathway	biological_process	2	523	16	18088	0.0101648	0.0279273	4.32314	ENSBGRG00000003846; ENSBGRG00000004380
GO:0055088	lipid homeostasis	biological_process	2	523	16	18088	0.0101648	0.0279273	4.32314	ENSBGRG00000008271; ENSBGRG00000023172
GO:0045214	sarcomere organization	biological_process	2	523	16	18088	0.0101648	0.0279273	4.32314	ENSBGRG00000010880; ENSBGRG00000018601
GO:0005640	nuclear outer membrane	cellular_component	2	523	16	18088	0.0101648	0.0279273	4.32314	ENSBGRG00000013080; ENSBGRG00000013203
GO:0102567	phospholipase A2 activity (consuming 1,2-dipalmitoylphosphatidylcholine)	molecular_function	2	523	16	18088	0.0101648	0.0279273	4.32314	ENSBGRG00000015901; ENSBGRG00000015932
GO:0102568	phospholipase A2 activity consuming 1,2-dioleoylphosphatidylethanolamine)	molecular_function	2	523	16	18088	0.0101648	0.0279273	4.32314	ENSBGRG00000015901; ENSBGRG00000015932
GO:0031295	T cell costimulation	biological_process	2	523	16	18088	0.0101648	0.0279273	4.32314	ENSBGRG00000016318; ENSBGRG00000022358
GO:0009887	animal organ morphogenesis	biological_process	4	523	46	18088	0.0102402	0.0280934	3.0074	ENSBGRG00000004380; ENSBGRG00000013739; ENSBGRG00000022826; ENSBGRG00000024120
GO:0000151	ubiquitin ligase complex	cellular_component	5	523	65	18088	0.0111058	0.0293477	2.66039	ENSBGRG00000000459; ENSBGRG00000003974; ENSBGRG00000012093; ENSBGRG00000014168; ENSBGRG00000024853
GO:0007159	leukocyte cell-cell adhesion	biological_process	1	523	6	18088	0.0115863	0.0293477	5.76418	ENSBGRG00000000208
GO:0033627	cell adhesion mediated by integrin	biological_process	1	523	6	18088	0.0115863	0.0293477	5.76418	ENSBGRG00000000208
GO:0044548	S100 protein binding	molecular_function	1	523	6	18088	0.0115863	0.0293477	5.76418	ENSBGRG00000002365
GO:0034214	protein hexamerization	biological_process	1	523	6	18088	0.0115863	0.0293477	5.76418	ENSBGRG00000002473
GO:0008272	sulfate transport	biological_process	1	523	6	18088	0.0115863	0.0293477	5.76418	ENSBGRG00000002692
GO:0061099	negative regulation of protein tyrosine kinase activity	biological_process	1	523	6	18088	0.0115863	0.0293477	5.76418	ENSBGRG00000004447
GO:0070126	mitochondrial translational termination	biological_process	1	523	6	18088	0.0115863	0.0293477	5.76418	ENSBGRG00000004480
GO:0000083	regulation of transcription involved in G1/S transition of mitotic cell cycle	biological_process	1	523	6	18088	0.0115863	0.0293477	5.76418	ENSBGRG00000004593
GO:0010997	anaphase-promoting complex binding	molecular_function	1	523	6	18088	0.0115863	0.0293477	5.76418	ENSBGRG00000004593
GO:0016050	vesicle organization	biological_process	1	523	6	18088	0.0115863	0.0293477	5.76418	ENSBGRG00000004593
GO:0071380	cellular response to prostaglandin E stimulus	biological_process	1	523	6	18088	0.0115863	0.0293477	5.76418	ENSBGRG00000005634
GO:0004115	3',5'-cyclic-AMP phosphodiesterase activity	molecular_function	1	523	6	18088	0.0115863	0.0293477	5.76418	ENSBGRG00000006673
GO:0007035	vacuolar acidification	biological_process	1	523	6	18088	0.0115863	0.0293477	5.76418	ENSBGRG00000009228
GO:0060080	inhibitory postsynaptic potential	biological_process	1	523	6	18088	0.0115863	0.0293477	5.76418	ENSBGRG00000009636
GO:0010764	negative regulation of fibroblast migration	biological_process	1	523	6	18088	0.0115863	0.0293477	5.76418	ENSBGRG00000010778
GO:0031432	titin binding	molecular_function	1	523	6	18088	0.0115863	0.0293477	5.76418	ENSBGRG00000010880
GO:0036122	BMP binding	molecular_function	1	523	6	18088	0.0115863	0.0293477	5.76418	ENSBGRG00000010880
GO:0008353	RNA polymerase II CTD heptapeptide repeat kinase activity	molecular_function	1	523	6	18088	0.0115863	0.0293477	5.76418	ENSBGRG00000011539
GO:1901409	positive regulation of phosphorylation of RNA polymerase II C-terminal domain	biological_process	1	523	6	18088	0.0115863	0.0293477	5.76418	ENSBGRG00000011847
GO:0030195	negative regulation of blood coagulation	biological_process	1	523	6	18088	0.0115863	0.0293477	5.76418	ENSBGRG00000011861
GO:0071383	cellular response to steroid hormone stimulus	biological_process	1	523	6	18088	0.0115863	0.0293477	5.76418	ENSBGRG00000012093
GO:0097067	cellular response to thyroid hormone stimulus	biological_process	1	523	6	18088	0.0115863	0.0293477	5.76418	ENSBGRG00000012093
GO:0016180	snRNA processing	biological_process	1	523	6	18088	0.0115863	0.0293477	5.76418	ENSBGRG00000013239
GO:0046628	positive regulation of insulin receptor signaling pathway	biological_process	1	523	6	18088	0.0115863	0.0293477	5.76418	ENSBGRG00000014333
GO:0050773	regulation of dendrite development	biological_process	1	523	6	18088	0.0115863	0.0293477	5.76418	ENSBGRG00000014796
GO:0071397	cellular response to cholesterol	biological_process	1	523	6	18088	0.0115863	0.0293477	5.76418	ENSBGRG00000015970
GO:0043596	nuclear replication fork	cellular_component	1	523	6	18088	0.0115863	0.0293477	5.76418	ENSBGRG00000017771
GO:0042406	extrinsic component of endoplasmic reticulum membrane	cellular_component	1	523	6	18088	0.0115863	0.0293477	5.76418	ENSBGRG00000017989
GO:0005744	TIM23 mitochondrial import inner membrane translocase complex	cellular_component	1	523	6	18088	0.0115863	0.0293477	5.76418	ENSBGRG00000018055
GO:0005452	inorganic anion exchanger activity	molecular_function	1	523	6	18088	0.0115863	0.0293477	5.76418	ENSBGRG00000018255
GO:0003215	cardiac right ventricle morphogenesis	biological_process	1	523	6	18088	0.0115863	0.0293477	5.76418	ENSBGRG00000018657
GO:0035909	aorta morphogenesis	biological_process	1	523	6	18088	0.0115863	0.0293477	5.76418	ENSBGRG00000018657
GO:0015081	sodium ion transmembrane transporter activity	molecular_function	1	523	6	18088	0.0115863	0.0293477	5.76418	ENSBGRG00000019429
GO:0006353	DNA-templated transcription, termination	biological_process	1	523	6	18088	0.0115863	0.0293477	5.76418	ENSBGRG00000019825
GO:0006497	protein lipidation	biological_process	1	523	6	18088	0.0115863	0.0293477	5.76418	ENSBGRG00000020477
GO:0033180	proton-transporting V-type ATPase, V1 domain	cellular_component	1	523	6	18088	0.0115863	0.0293477	5.76418	ENSBGRG00000020907
GO:0001652	granular component	cellular_component	1	523	6	18088	0.0115863	0.0293477	5.76418	ENSBGRG00000021030
GO:0005522	profilin binding	molecular_function	1	523	6	18088	0.0115863	0.0293477	5.76418	ENSBGRG00000021472
GO:0046653	tetrahydrofolate metabolic process	biological_process	1	523	6	18088	0.0115863	0.0293477	5.76418	ENSBGRG00000021885
GO:0042769	DNA damage response, detection of DNA damage	biological_process	1	523	6	18088	0.0115863	0.0293477	5.76418	ENSBGRG00000023037
GO:0015278	calcium-release channel activity	molecular_function	1	523	6	18088	0.0115863	0.0293477	5.76418	ENSBGRG00000023076
GO:0044849	estrous cycle	biological_process	1	523	6	18088	0.0115863	0.0293477	5.76418	ENSBGRG00000023076
GO:0098703	calcium ion import across plasma membrane	biological_process	1	523	6	18088	0.0115863	0.0293477	5.76418	ENSBGRG00000023076
GO:0032592	integral component of mitochondrial membrane	cellular_component	1	523	6	18088	0.0115863	0.0293477	5.76418	ENSBGRG00000023086
GO:0090385	phagosome-lysosome fusion	biological_process	1	523	6	18088	0.0115863	0.0293477	5.76418	ENSBGRG00000023099
GO:0016233	telomere capping	biological_process	1	523	6	18088	0.0115863	0.0293477	5.76418	ENSBGRG00000023261
GO:0015232	heme transporter activity	molecular_function	1	523	6	18088	0.0115863	0.0293477	5.76418	ENSBGRG00000023644
GO:0032041	NAD-dependent histone deacetylase activity (H3-K14 specific)	molecular_function	1	523	6	18088	0.0115863	0.0293477	5.76418	ENSBGRG00000023703
GO:0050910	detection of mechanical stimulus involved in sensory perception of sound	biological_process	1	523	6	18088	0.0115863	0.0293477	5.76418	ENSBGRG00000023915
GO:0005230	extracellular ligand-gated ion channel activity	molecular_function	1	523	6	18088	0.0115863	0.0293477	5.76418	ENSBGRG00000024041
GO:0016788	hydrolase activity, acting on ester bonds	molecular_function	1	523	6	18088	0.0115863	0.0293477	5.76418	ENSBGRG00000024403
GO:0031227	intrinsic component of endoplasmic reticulum membrane	cellular_component	1	523	6	18088	0.0115863	0.0293477	5.76418	ENSBGRG00000024403
GO:0002024	diet induced thermogenesis	biological_process	1	523	6	18088	0.0115863	0.0293477	5.76418	ENSBGRG00000026530
GO:0050891	multicellular organismal water homeostasis	biological_process	1	523	6	18088	0.0115863	0.0293477	5.76418	ENSBGRG00000026530
GO:0071651	positive regulation of chemokine (C-C motif) ligand 5 production	biological_process	1	523	6	18088	0.0115863	0.0293477	5.76418	ENSBGRG00000026530
GO:0051033	RNA transmembrane transporter activity	molecular_function	1	523	6	18088	0.0115863	0.0293477	5.76418	ENSBGRG00000026721
GO:0001889	liver development	biological_process	3	523	31	18088	0.0117101	0.0295817	3.34694	ENSBGRG00000004215; ENSBGRG00000012093; ENSBGRG00000015970
GO:0008528	G protein-coupled peptide receptor activity	molecular_function	3	523	31	18088	0.0117101	0.0295817	3.34694	ENSBGRG00000009818; ENSBGRG00000024026; ENSBGRG00000025872
GO:0051787	misfolded protein binding	molecular_function	2	523	17	18088	0.0120819	0.0302369	4.06883	ENSBGRG00000001772; ENSBGRG00000001867
GO:0001662	behavioral fear response	biological_process	2	523	17	18088	0.0120819	0.0302369	4.06883	ENSBGRG00000002768; ENSBGRG00000019429
GO:0045773	positive regulation of axon extension	biological_process	2	523	17	18088	0.0120819	0.0302369	4.06883	ENSBGRG00000003591; ENSBGRG00000014796
GO:0007162	negative regulation of cell adhesion	biological_process	2	523	17	18088	0.0120819	0.0302369	4.06883	ENSBGRG00000011056; ENSBGRG00000025111
GO:0032839	dendrite cytoplasm	cellular_component	2	523	17	18088	0.0120819	0.0302369	4.06883	ENSBGRG00000011295; ENSBGRG00000014796
GO:0000987	proximal promoter sequence-specific DNA binding	molecular_function	2	523	17	18088	0.0120819	0.0302369	4.06883	ENSBGRG00000021157; ENSBGRG00000022703
GO:0031519	PcG protein complex	cellular_component	2	523	17	18088	0.0120819	0.0302369	4.06883	ENSBGRG00000021157; ENSBGRG00000021759
GO:0005777	peroxisome	cellular_component	4	523	48	18088	0.0122063	0.0305077	2.88209	ENSBGRG00000015901; ENSBGRG00000015932; ENSBGRG00000021885; ENSBGRG00000023172
GO:0019216	regulation of lipid metabolic process	biological_process	3	523	32	18088	0.013084	0.0326579	3.24235	ENSBGRG00000012093; ENSBGRG00000012520; ENSBGRG00000015970
GO:0006629	lipid metabolic process	biological_process	4	523	49	18088	0.0132791	0.0331011	2.82327	ENSBGRG00000011853; ENSBGRG00000015970; ENSBGRG00000023172; ENSBGRG00000024648
GO:0044183	protein binding involved in protein folding	molecular_function	2	523	18	18088	0.0141921	0.0350979	3.84279	ENSBGRG00000001772; ENSBGRG00000001867
GO:0001541	ovarian follicle development	biological_process	2	523	18	18088	0.0141921	0.0350979	3.84279	ENSBGRG00000002455; ENSBGRG00000023915
GO:0006094	gluconeogenesis	biological_process	2	523	18	18088	0.0141921	0.0350979	3.84279	ENSBGRG00000002916; ENSBGRG00000016736
GO:0051020	GTPase binding	molecular_function	2	523	18	18088	0.0141921	0.0350979	3.84279	ENSBGRG00000003591; ENSBGRG00000021237
GO:0008307	structural constituent of muscle	molecular_function	2	523	18	18088	0.0141921	0.0350979	3.84279	ENSBGRG00000010880; ENSBGRG00000018601
GO:0048365	Rac GTPase binding	molecular_function	2	523	18	18088	0.0141921	0.0350979	3.84279	ENSBGRG00000012559; ENSBGRG00000014796
GO:0048666	neuron development	biological_process	3	523	33	18088	0.0145565	0.0359518	3.1441	ENSBGRG00000006233; ENSBGRG00000022203; ENSBGRG00000022855
GO:0044257	cellular protein catabolic process	biological_process	1	523	7	18088	0.0159123	0.0366099	4.94073	ENSBGRG00000000181
GO:0045116	protein neddylation	biological_process	1	523	7	18088	0.0159123	0.0366099	4.94073	ENSBGRG00000000459
GO:0018022	peptidyl-lysine methylation	biological_process	1	523	7	18088	0.0159123	0.0366099	4.94073	ENSBGRG00000002260
GO:0015267	channel activity	molecular_function	1	523	7	18088	0.0159123	0.0366099	4.94073	ENSBGRG00000002644
GO:0010447	response to acidic pH	biological_process	1	523	7	18088	0.0159123	0.0366099	4.94073	ENSBGRG00000002768
GO:0048096	chromatin-mediated maintenance of transcription	biological_process	1	523	7	18088	0.0159123	0.0366099	4.94073	ENSBGRG00000002849
GO:0071564	npBAF complex	cellular_component	1	523	7	18088	0.0159123	0.0366099	4.94073	ENSBGRG00000002849
GO:0031461	cullin-RING ubiquitin ligase complex	cellular_component	1	523	7	18088	0.0159123	0.0366099	4.94073	ENSBGRG00000004380
GO:0038061	NIK/NF-kappaB signaling	biological_process	1	523	7	18088	0.0159123	0.0366099	4.94073	ENSBGRG00000004380
GO:0072687	meiotic spindle	cellular_component	1	523	7	18088	0.0159123	0.0366099	4.94073	ENSBGRG00000004593
GO:0008276	protein methyltransferase activity	molecular_function	1	523	7	18088	0.0159123	0.0366099	4.94073	ENSBGRG00000005761
GO:0072669	tRNA-splicing ligase complex	cellular_component	1	523	7	18088	0.0159123	0.0366099	4.94073	ENSBGRG00000005761
GO:0006878	cellular copper ion homeostasis	biological_process	1	523	7	18088	0.0159123	0.0366099	4.94073	ENSBGRG00000006063
GO:0019934	cGMP-mediated signaling	biological_process	1	523	7	18088	0.0159123	0.0366099	4.94073	ENSBGRG00000006673
GO:0010812	negative regulation of cell-substrate adhesion	biological_process	1	523	7	18088	0.0159123	0.0366099	4.94073	ENSBGRG00000008142
GO:0070475	rRNA base methylation	biological_process	1	523	7	18088	0.0159123	0.0366099	4.94073	ENSBGRG00000010301
GO:0032230	positive regulation of synaptic transmission, GABAergic	biological_process	1	523	7	18088	0.0159123	0.0366099	4.94073	ENSBGRG00000010509
GO:0005787	signal peptidase complex	cellular_component	1	523	7	18088	0.0159123	0.0366099	4.94073	ENSBGRG00000010642
GO:0050848	regulation of calcium-mediated signaling	biological_process	1	523	7	18088	0.0159123	0.0366099	4.94073	ENSBGRG00000010764
GO:0005388	calcium-transporting ATPase activity	molecular_function	1	523	7	18088	0.0159123	0.0366099	4.94073	ENSBGRG00000011861
GO:0010839	negative regulation of keratinocyte proliferation	biological_process	1	523	7	18088	0.0159123	0.0366099	4.94073	ENSBGRG00000012093
GO:0035050	embryonic heart tube development	biological_process	1	523	7	18088	0.0159123	0.0366099	4.94073	ENSBGRG00000012093
GO:0042809	vitamin D receptor binding	molecular_function	1	523	7	18088	0.0159123	0.0366099	4.94073	ENSBGRG00000012093
GO:1903827	regulation of cellular protein localization	biological_process	1	523	7	18088	0.0159123	0.0366099	4.94073	ENSBGRG00000012559
GO:0040015	negative regulation of multicellular organism growth	biological_process	1	523	7	18088	0.0159123	0.0366099	4.94073	ENSBGRG00000013411
GO:0046324	regulation of glucose import	biological_process	1	523	7	18088	0.0159123	0.0366099	4.94073	ENSBGRG00000014333
GO:0045859	regulation of protein kinase activity	biological_process	1	523	7	18088	0.0159123	0.0366099	4.94073	ENSBGRG00000014523
GO:0050710	negative regulation of cytokine secretion	biological_process	1	523	7	18088	0.0159123	0.0366099	4.94073	ENSBGRG00000014523
GO:0010884	positive regulation of lipid storage	biological_process	1	523	7	18088	0.0159123	0.0366099	4.94073	ENSBGRG00000014822
GO:0036295	cellular response to increased oxygen levels	biological_process	1	523	7	18088	0.0159123	0.0366099	4.94073	ENSBGRG00000017989
GO:0071468	cellular response to acidic pH	biological_process	1	523	7	18088	0.0159123	0.0366099	4.94073	ENSBGRG00000019964
GO:0032688	negative regulation of interferon-beta production	biological_process	1	523	7	18088	0.0159123	0.0366099	4.94073	ENSBGRG00000021157
GO:1902894	negative regulation of pri-miRNA transcription by RNA polymerase II	biological_process	1	523	7	18088	0.0159123	0.0366099	4.94073	ENSBGRG00000021157
GO:0015174	basic amino acid transmembrane transporter activity	molecular_function	1	523	7	18088	0.0159123	0.0366099	4.94073	ENSBGRG00000021233
GO:0035418	protein localization to synapse	biological_process	1	523	7	18088	0.0159123	0.0366099	4.94073	ENSBGRG00000021472
GO:0016024	CDP-diacylglycerol biosynthetic process	biological_process	1	523	7	18088	0.0159123	0.0366099	4.94073	ENSBGRG00000021804
GO:0006259	DNA metabolic process	biological_process	1	523	7	18088	0.0159123	0.0366099	4.94073	ENSBGRG00000021843
GO:0030008	TRAPP complex	cellular_component	1	523	7	18088	0.0159123	0.0366099	4.94073	ENSBGRG00000021882
GO:0001222	transcription corepressor binding	molecular_function	1	523	7	18088	0.0159123	0.0366099	4.94073	ENSBGRG00000022098
GO:0016208	AMP binding	molecular_function	1	523	7	18088	0.0159123	0.0366099	4.94073	ENSBGRG00000022853
GO:0048029	monosaccharide binding	molecular_function	1	523	7	18088	0.0159123	0.0366099	4.94073	ENSBGRG00000022853
GO:0001659	temperature homeostasis	biological_process	1	523	7	18088	0.0159123	0.0366099	4.94073	ENSBGRG00000023076
GO:0097553	calcium ion transmembrane import into cytosol	biological_process	1	523	7	18088	0.0159123	0.0366099	4.94073	ENSBGRG00000023076
GO:0032228	regulation of synaptic transmission, GABAergic	biological_process	1	523	7	18088	0.0159123	0.0366099	4.94073	ENSBGRG00000023086
GO:0060135	maternal process involved in female pregnancy	biological_process	1	523	7	18088	0.0159123	0.0366099	4.94073	ENSBGRG00000023086
GO:0001825	blastocyst formation	biological_process	1	523	7	18088	0.0159123	0.0366099	4.94073	ENSBGRG00000023259
GO:1901985	positive regulation of protein acetylation	biological_process	1	523	7	18088	0.0159123	0.0366099	4.94073	ENSBGRG00000023304
GO:2001214	positive regulation of vasculogenesis	biological_process	1	523	7	18088	0.0159123	0.0366099	4.94073	ENSBGRG00000023842
GO:0042629	mast cell granule	cellular_component	1	523	7	18088	0.0159123	0.0366099	4.94073	ENSBGRG00000023915
GO:0043303	mast cell degranulation	biological_process	1	523	7	18088	0.0159123	0.0366099	4.94073	ENSBGRG00000023915
GO:0045987	positive regulation of smooth muscle contraction	biological_process	1	523	7	18088	0.0159123	0.0366099	4.94073	ENSBGRG00000025062
GO:0050709	negative regulation of protein secretion	biological_process	1	523	7	18088	0.0159123	0.0366099	4.94073	ENSBGRG00000025250
GO:0046849	bone remodeling	biological_process	1	523	7	18088	0.0159123	0.0366099	4.94073	ENSBGRG00000025743
GO:0048712	negative regulation of astrocyte differentiation	biological_process	1	523	7	18088	0.0159123	0.0366099	4.94073	ENSBGRG00000025872
GO:0010759	positive regulation of macrophage chemotaxis	biological_process	1	523	7	18088	0.0159123	0.0366099	4.94073	ENSBGRG00000026530
GO:0071470	cellular response to osmotic stress	biological_process	1	523	7	18088	0.0159123	0.0366099	4.94073	ENSBGRG00000026530
GO:0051259	protein complex oligomerization	biological_process	3	523	34	18088	0.0161296	0.0370646	3.05163	ENSBGRG00000010063; ENSBGRG00000021882; ENSBGRG00000022853
GO:0007040	lysosome organization	biological_process	2	523	19	18088	0.0164977	0.0376348	3.64054	ENSBGRG00000000629; ENSBGRG00000006233
GO:0042026	protein refolding	biological_process	2	523	19	18088	0.0164977	0.0376348	3.64054	ENSBGRG00000001772; ENSBGRG00000001867
GO:0050808	synapse organization	biological_process	2	523	19	18088	0.0164977	0.0376348	3.64054	ENSBGRG00000004361; ENSBGRG00000012559
GO:0006469	negative regulation of protein kinase activity	biological_process	2	523	19	18088	0.0164977	0.0376348	3.64054	ENSBGRG00000012559; ENSBGRG00000021446
GO:0050775	positive regulation of dendrite morphogenesis	biological_process	2	523	19	18088	0.0164977	0.0376348	3.64054	ENSBGRG00000014796; ENSBGRG00000018601
GO:0045786	negative regulation of cell cycle	biological_process	2	523	19	18088	0.0164977	0.0376348	3.64054	ENSBGRG00000015901; ENSBGRG00000015932
GO:0050877	nervous system process	biological_process	3	523	35	18088	0.0178054	0.0405687	2.96444	ENSBGRG00000005742; ENSBGRG00000005842; ENSBGRG00000024041
GO:0019901	protein kinase binding	molecular_function	11	523	209	18088	0.0187814	0.0427409	1.82027	ENSBGRG00000000208; ENSBGRG00000000900; ENSBGRG00000002692; ENSBGRG00000003800; ENSBGRG00000004593; ENSBGRG00000011539; ENSBGRG00000012559; ENSBGRG00000018330; ENSBGRG00000021446; ENSBGRG00000023703; ENSBGRG00000026530
GO:0016538	cyclin-dependent protein serine/threonine kinase regulator activity	molecular_function	2	523	20	18088	0.0190004	0.0428763	3.45851	ENSBGRG00000000900; ENSBGRG00000011847
GO:0008236	serine-type peptidase activity	molecular_function	2	523	20	18088	0.0190004	0.0428763	3.45851	ENSBGRG00000010642; ENSBGRG00000023048
GO:0000118	histone deacetylase complex	cellular_component	2	523	20	18088	0.0190004	0.0428763	3.45851	ENSBGRG00000012520; ENSBGRG00000023703
GO:0016459	myosin complex	cellular_component	2	523	20	18088	0.0190004	0.0428763	3.45851	ENSBGRG00000021707; ENSBGRG00000021843
GO:0044458	motile cilium assembly	biological_process	2	523	20	18088	0.0190004	0.0428763	3.45851	ENSBGRG00000023037; ENSBGRG00000024586
GO:0005080	protein kinase C binding	molecular_function	2	523	20	18088	0.0190004	0.0428763	3.45851	ENSBGRG00000023703; ENSBGRG00000026530
GO:0019838	growth factor binding	molecular_function	2	523	20	18088	0.0190004	0.0428763	3.45851	ENSBGRG00000023842; ENSBGRG00000025250
GO:0007613	memory	biological_process	3	523	36	18088	0.0195856	0.0441438	2.88209	ENSBGRG00000002365; ENSBGRG00000002768; ENSBGRG00000023086
GO:0030426	growth cone	cellular_component	5	523	74	18088	0.020083	0.0443118	2.33683	ENSBGRG00000012559; ENSBGRG00000013842; ENSBGRG00000020146; ENSBGRG00000023086; ENSBGRG00000026530
GO:0035458	cellular response to interferon-beta	biological_process	1	523	8	18088	0.0208138	0.0443118	4.32314	ENSBGRG00000000181
GO:0050730	regulation of peptidyl-tyrosine phosphorylation	biological_process	1	523	8	18088	0.0208138	0.0443118	4.32314	ENSBGRG00000000208
GO:0001881	receptor recycling	biological_process	1	523	8	18088	0.0208138	0.0443118	4.32314	ENSBGRG00000001715
GO:0048156	tau protein binding	molecular_function	1	523	8	18088	0.0208138	0.0443118	4.32314	ENSBGRG00000002365
GO:0015250	water channel activity	molecular_function	1	523	8	18088	0.0208138	0.0443118	4.32314	ENSBGRG00000002662
GO:0071467	cellular response to pH	biological_process	1	523	8	18088	0.0208138	0.0443118	4.32314	ENSBGRG00000002768
GO:0045821	positive regulation of glycolytic process	biological_process	1	523	8	18088	0.0208138	0.0443118	4.32314	ENSBGRG00000002916
GO:0051123	RNA polymerase II preinitiation complex assembly	biological_process	1	523	8	18088	0.0208138	0.0443118	4.32314	ENSBGRG00000003582
GO:0010265	SCF complex assembly	biological_process	1	523	8	18088	0.0208138	0.0443118	4.32314	ENSBGRG00000004380
GO:0034501	protein localization to kinetochore	biological_process	1	523	8	18088	0.0208138	0.0443118	4.32314	ENSBGRG00000006589
GO:0008157	protein phosphatase 1 binding	molecular_function	1	523	8	18088	0.0208138	0.0443118	4.32314	ENSBGRG00000007723
GO:0048484	enteric nervous system development	biological_process	1	523	8	18088	0.0208138	0.0443118	4.32314	ENSBGRG00000007723
GO:0043537	negative regulation of blood vessel endothelial cell migration	biological_process	1	523	8	18088	0.0208138	0.0443118	4.32314	ENSBGRG00000008142
GO:0010738	regulation of protein kinase A signaling	biological_process	1	523	8	18088	0.0208138	0.0443118	4.32314	ENSBGRG00000009780
GO:0070206	protein trimerization	biological_process	1	523	8	18088	0.0208138	0.0443118	4.32314	ENSBGRG00000010063
GO:1905538	polysome binding	molecular_function	1	523	8	18088	0.0208138	0.0443118	4.32314	ENSBGRG00000010170
GO:0004601	peroxidase activity	molecular_function	1	523	8	18088	0.0208138	0.0443118	4.32314	ENSBGRG00000010778
GO:0005614	interstitial matrix	cellular_component	1	523	8	18088	0.0208138	0.0443118	4.32314	ENSBGRG00000011551
GO:0048821	erythrocyte development	biological_process	1	523	8	18088	0.0208138	0.0443118	4.32314	ENSBGRG00000012093
GO:0090179	planar cell polarity pathway involved in neural tube closure	biological_process	1	523	8	18088	0.0208138	0.0443118	4.32314	ENSBGRG00000012559
GO:0034340	response to type I interferon	biological_process	1	523	8	18088	0.0208138	0.0443118	4.32314	ENSBGRG00000014822
GO:0031588	nucleotide-activated protein kinase complex	cellular_component	1	523	8	18088	0.0208138	0.0443118	4.32314	ENSBGRG00000015911
GO:0004082	bisphosphoglycerate mutase activity	molecular_function	1	523	8	18088	0.0208138	0.0443118	4.32314	ENSBGRG00000016736
GO:0004619	phosphoglycerate mutase activity	molecular_function	1	523	8	18088	0.0208138	0.0443118	4.32314	ENSBGRG00000016736
GO:0008610	lipid biosynthetic process	biological_process	1	523	8	18088	0.0208138	0.0443118	4.32314	ENSBGRG00000016767
GO:0005662	DNA replication factor A complex	cellular_component	1	523	8	18088	0.0208138	0.0443118	4.32314	ENSBGRG00000017771
GO:0030137	COPI-coated vesicle	cellular_component	1	523	8	18088	0.0208138	0.0443118	4.32314	ENSBGRG00000017989
GO:0015450	P-P-bond-hydrolysis-driven protein transmembrane transporter activity	molecular_function	1	523	8	18088	0.0208138	0.0443118	4.32314	ENSBGRG00000018055
GO:0008093	cytoskeletal adaptor activity	molecular_function	1	523	8	18088	0.0208138	0.0443118	4.32314	ENSBGRG00000018601
GO:0034045	phagophore assembly site membrane	cellular_component	1	523	8	18088	0.0208138	0.0443118	4.32314	ENSBGRG00000020477
GO:0034497	protein localization to phagophore assembly site	biological_process	1	523	8	18088	0.0208138	0.0443118	4.32314	ENSBGRG00000020477
GO:0031402	sodium ion binding	molecular_function	1	523	8	18088	0.0208138	0.0443118	4.32314	ENSBGRG00000021296
GO:0006349	regulation of gene expression by genetic imprinting	biological_process	1	523	8	18088	0.0208138	0.0443118	4.32314	ENSBGRG00000022411
GO:0090162	establishment of epithelial cell polarity	biological_process	1	523	8	18088	0.0208138	0.0443118	4.32314	ENSBGRG00000022706
GO:1904841	TORC2 complex binding	molecular_function	1	523	8	18088	0.0208138	0.0443118	4.32314	ENSBGRG00000022984
GO:0002407	dendritic cell chemotaxis	biological_process	1	523	8	18088	0.0208138	0.0443118	4.32314	ENSBGRG00000023076
GO:0071577	zinc ion transmembrane transport	biological_process	1	523	8	18088	0.0208138	0.0443118	4.32314	ENSBGRG00000023076
GO:0019882	antigen processing and presentation	biological_process	1	523	8	18088	0.0208138	0.0443118	4.32314	ENSBGRG00000023099
GO:0030742	GTP-dependent protein binding	molecular_function	1	523	8	18088	0.0208138	0.0443118	4.32314	ENSBGRG00000023099
GO:0050684	regulation of mRNA processing	biological_process	1	523	8	18088	0.0208138	0.0443118	4.32314	ENSBGRG00000023259
GO:0032486	Rap protein signal transduction	biological_process	1	523	8	18088	0.0208138	0.0443118	4.32314	ENSBGRG00000023304
GO:0002042	cell migration involved in sprouting angiogenesis	biological_process	1	523	8	18088	0.0208138	0.0443118	4.32314	ENSBGRG00000023842
GO:0090141	positive regulation of mitochondrial fission	biological_process	1	523	8	18088	0.0208138	0.0443118	4.32314	ENSBGRG00000023842
GO:0030318	melanocyte differentiation	biological_process	1	523	8	18088	0.0208138	0.0443118	4.32314	ENSBGRG00000023915
GO:0010043	response to zinc ion	biological_process	1	523	8	18088	0.0208138	0.0443118	4.32314	ENSBGRG00000024041
GO:0015276	ligand-gated ion channel activity	molecular_function	1	523	8	18088	0.0208138	0.0443118	4.32314	ENSBGRG00000024041
GO:0019369	arachidonic acid metabolic process	biological_process	1	523	8	18088	0.0208138	0.0443118	4.32314	ENSBGRG00000024892
GO:0038036	sphingosine-1-phosphate receptor activity	molecular_function	1	523	8	18088	0.0208138	0.0443118	4.32314	ENSBGRG00000025062
GO:0043005	neuron projection	cellular_component	10	523	188	18088	0.021079	0.0448257	1.83963	ENSBGRG00000004215; ENSBGRG00000005742; ENSBGRG00000005842; ENSBGRG00000010778; ENSBGRG00000012559; ENSBGRG00000020679; ENSBGRG00000021237; ENSBGRG00000023076; ENSBGRG00000024041; ENSBGRG00000026721
GO:0005547	phosphatidylinositol-3,4,5-trisphosphate binding	molecular_function	2	523	21	18088	0.0217012	0.0456842	3.29382	ENSBGRG00000002692; ENSBGRG00000006242
GO:0032467	positive regulation of cytokinesis	biological_process	2	523	21	18088	0.0217012	0.0456842	3.29382	ENSBGRG00000002692; ENSBGRG00000009818
GO:0051233	spindle midzone	cellular_component	2	523	21	18088	0.0217012	0.0456842	3.29382	ENSBGRG00000002692; ENSBGRG00000025855
GO:0010507	negative regulation of autophagy	biological_process	2	523	21	18088	0.0217012	0.0456842	3.29382	ENSBGRG00000013080; ENSBGRG00000013203
GO:0045785	positive regulation of cell adhesion	biological_process	2	523	21	18088	0.0217012	0.0456842	3.29382	ENSBGRG00000014590; ENSBGRG00000019914
GO:0043484	regulation of RNA splicing	biological_process	2	523	21	18088	0.0217012	0.0456842	3.29382	ENSBGRG00000018132; ENSBGRG00000021030
GO:0030030	cell projection organization	biological_process	2	523	21	18088	0.0217012	0.0456842	3.29382	ENSBGRG00000021159; ENSBGRG00000023099
GO:0007043	cell-cell junction assembly	biological_process	2	523	21	18088	0.0217012	0.0456842	3.29382	ENSBGRG00000023703; ENSBGRG00000026530
GO:0018108	peptidyl-tyrosine phosphorylation	biological_process	2	523	21	18088	0.0217012	0.0456842	3.29382	ENSBGRG00000023842; ENSBGRG00000023915
GO:0099056	integral component of presynaptic membrane	cellular_component	3	523	38	18088	0.0234654	0.0492879	2.7304	ENSBGRG00000004215; ENSBGRG00000005742; ENSBGRG00000023086
GO:0017053	transcriptional repressor complex	cellular_component	3	523	38	18088	0.0234654	0.0492879	2.7304	ENSBGRG00000012520; ENSBGRG00000022098; ENSBGRG00000022850
GO:0017046	peptide hormone binding	molecular_function	2	523	22	18088	0.0246004	0.0515567	3.1441	ENSBGRG00000011861; ENSBGRG00000024026
GO:0050796	regulation of insulin secretion	biological_process	2	523	22	18088	0.0246004	0.0515567	3.1441	ENSBGRG00000023086; ENSBGRG00000023304
GO:0006814	sodium ion transport	biological_process	3	523	39	18088	0.0255677	0.0523971	2.66039	ENSBGRG00000002768; ENSBGRG00000013988; ENSBGRG00000019964
GO:0003712	transcription coregulator activity	molecular_function	3	523	39	18088	0.0255677	0.0523971	2.66039	ENSBGRG00000011056; ENSBGRG00000012093; ENSBGRG00000013206
GO:0034220	ion transmembrane transport	biological_process	4	523	58	18088	0.0258745	0.0523971	2.38518	ENSBGRG00000002768; ENSBGRG00000005742; ENSBGRG00000005842; ENSBGRG00000024041
GO:0008305	integrin complex	cellular_component	1	523	9	18088	0.0262542	0.0523971	3.84279	ENSBGRG00000000208
GO:0043015	gamma-tubulin binding	molecular_function	1	523	9	18088	0.0262542	0.0523971	3.84279	ENSBGRG00000002692
GO:0016234	inclusion body	cellular_component	1	523	9	18088	0.0262542	0.0523971	3.84279	ENSBGRG00000003800
GO:0045954	positive regulation of natural killer cell mediated cytotoxicity	biological_process	1	523	9	18088	0.0262542	0.0523971	3.84279	ENSBGRG00000004215
GO:0042043	neurexin family protein binding	molecular_function	1	523	9	18088	0.0262542	0.0523971	3.84279	ENSBGRG00000004361
GO:0099151	regulation of postsynaptic density assembly	biological_process	1	523	9	18088	0.0262542	0.0523971	3.84279	ENSBGRG00000004361
GO:0010972	negative regulation of G2/M transition of mitotic cell cycle	biological_process	1	523	9	18088	0.0262542	0.0523971	3.84279	ENSBGRG00000004380
GO:0001556	oocyte maturation	biological_process	1	523	9	18088	0.0262542	0.0523971	3.84279	ENSBGRG00000004593
GO:0051497	negative regulation of stress fiber assembly	biological_process	1	523	9	18088	0.0262542	0.0523971	3.84279	ENSBGRG00000006242
GO:0030553	cGMP binding	molecular_function	1	523	9	18088	0.0262542	0.0523971	3.84279	ENSBGRG00000006673
GO:0004935	adrenergic receptor activity	molecular_function	1	523	9	18088	0.0262542	0.0523971	3.84279	ENSBGRG00000006710
GO:0008250	oligosaccharyltransferase complex	cellular_component	1	523	9	18088	0.0262542	0.0523971	3.84279	ENSBGRG00000008204
GO:0046622	positive regulation of organ growth	biological_process	1	523	9	18088	0.0262542	0.0523971	3.84279	ENSBGRG00000010170
GO:0060546	negative regulation of necroptotic process	biological_process	1	523	9	18088	0.0262542	0.0523971	3.84279	ENSBGRG00000010170
GO:0006465	signal peptide processing	biological_process	1	523	9	18088	0.0262542	0.0523971	3.84279	ENSBGRG00000010642
GO:0005344	oxygen carrier activity	molecular_function	1	523	9	18088	0.0262542	0.0523971	3.84279	ENSBGRG00000010778
GO:0014898	cardiac muscle hypertrophy in response to stress	biological_process	1	523	9	18088	0.0262542	0.0523971	3.84279	ENSBGRG00000010880
GO:0043405	regulation of MAP kinase activity	biological_process	1	523	9	18088	0.0262542	0.0523971	3.84279	ENSBGRG00000011539
GO:0016922	nuclear receptor binding	molecular_function	1	523	9	18088	0.0262542	0.0523971	3.84279	ENSBGRG00000012093
GO:0033148	positive regulation of intracellular estrogen receptor signaling pathway	biological_process	1	523	9	18088	0.0262542	0.0523971	3.84279	ENSBGRG00000012093
GO:0033601	positive regulation of mammary gland epithelial cell proliferation	biological_process	1	523	9	18088	0.0262542	0.0523971	3.84279	ENSBGRG00000012093
GO:0005112	Notch binding	molecular_function	1	523	9	18088	0.0262542	0.0523971	3.84279	ENSBGRG00000012520
GO:0010975	regulation of neuron projection development	biological_process	1	523	9	18088	0.0262542	0.0523971	3.84279	ENSBGRG00000013842
GO:2001237	negative regulation of extrinsic apoptotic signaling pathway	biological_process	1	523	9	18088	0.0262542	0.0523971	3.84279	ENSBGRG00000014523
GO:0097542	ciliary tip	cellular_component	1	523	9	18088	0.0262542	0.0523971	3.84279	ENSBGRG00000014796
GO:0045109	intermediate filament organization	biological_process	1	523	9	18088	0.0262542	0.0523971	3.84279	ENSBGRG00000016100
GO:0007042	lysosomal lumen acidification	biological_process	1	523	9	18088	0.0262542	0.0523971	3.84279	ENSBGRG00000017989
GO:0032481	positive regulation of type I interferon production	biological_process	1	523	9	18088	0.0262542	0.0523971	3.84279	ENSBGRG00000018132
GO:0007140	male meiotic nuclear division	biological_process	1	523	9	18088	0.0262542	0.0523971	3.84279	ENSBGRG00000018477
GO:0051371	muscle alpha-actinin binding	molecular_function	1	523	9	18088	0.0262542	0.0523971	3.84279	ENSBGRG00000018601
GO:0032392	DNA geometric change	biological_process	1	523	9	18088	0.0262542	0.0523971	3.84279	ENSBGRG00000019825
GO:0016580	Sin3 complex	cellular_component	1	523	9	18088	0.0262542	0.0523971	3.84279	ENSBGRG00000022098
GO:0010950	positive regulation of endopeptidase activity	biological_process	1	523	9	18088	0.0262542	0.0523971	3.84279	ENSBGRG00000022850
GO:0005504	fatty acid binding	molecular_function	1	523	9	18088	0.0262542	0.0523971	3.84279	ENSBGRG00000023172
GO:0031491	nucleosome binding	molecular_function	1	523	9	18088	0.0262542	0.0523971	3.84279	ENSBGRG00000023259
GO:0032703	negative regulation of interleukin-2 production	biological_process	1	523	9	18088	0.0262542	0.0523971	3.84279	ENSBGRG00000023703
GO:0048565	digestive tract development	biological_process	1	523	9	18088	0.0262542	0.0523971	3.84279	ENSBGRG00000023915
GO:0007194	negative regulation of adenylate cyclase activity	biological_process	1	523	9	18088	0.0262542	0.0523971	3.84279	ENSBGRG00000024026
GO:0046488	phosphatidylinositol metabolic process	biological_process	1	523	9	18088	0.0262542	0.0523971	3.84279	ENSBGRG00000024026
GO:0000145	exocyst	cellular_component	1	523	9	18088	0.0262542	0.0523971	3.84279	ENSBGRG00000024133
GO:1902287	semaphorin-plexin signaling pathway involved in axon guidance	biological_process	1	523	9	18088	0.0262542	0.0523971	3.84279	ENSBGRG00000025111
GO:1990124	messenger ribonucleoprotein complex	cellular_component	1	523	9	18088	0.0262542	0.0523971	3.84279	ENSBGRG00000026721
GO:0006506	GPI anchor biosynthetic process	biological_process	2	523	23	18088	0.0276976	0.0549863	3.0074	ENSBGRG00000000567; ENSBGRG00000024403
GO:0000307	cyclin-dependent protein kinase holoenzyme complex	cellular_component	2	523	23	18088	0.0276976	0.0549863	3.0074	ENSBGRG00000000900; ENSBGRG00000011847
GO:0051085	chaperone cofactor-dependent protein refolding	biological_process	2	523	23	18088	0.0276976	0.0549863	3.0074	ENSBGRG00000001772; ENSBGRG00000001867
GO:0000413	protein peptidyl-prolyl isomerization	biological_process	2	523	23	18088	0.0276976	0.0549863	3.0074	ENSBGRG00000008380; ENSBGRG00000010618
GO:0035774	positive regulation of insulin secretion involved in cellular response to glucose stimulus	biological_process	2	523	23	18088	0.0276976	0.0549863	3.0074	ENSBGRG00000014333; ENSBGRG00000016767
GO:0008360	regulation of cell shape	biological_process	5	523	81	18088	0.0297864	0.0590707	2.13488	ENSBGRG00000006242; ENSBGRG00000023037; ENSBGRG00000023842; ENSBGRG00000023915; ENSBGRG00000025111
GO:0051056	regulation of small GTPase mediated signal transduction	biological_process	3	523	41	18088	0.0301022	0.059634	2.53062	ENSBGRG00000002692; ENSBGRG00000006242; ENSBGRG00000019822
GO:0035690	cellular response to drug	biological_process	2	523	24	18088	0.0309923	0.0610243	2.88209	ENSBGRG00000006673; ENSBGRG00000019964
GO:0061028	establishment of endothelial barrier	biological_process	2	523	24	18088	0.0309923	0.0610243	2.88209	ENSBGRG00000006673; ENSBGRG00000023304
GO:0048863	stem cell differentiation	biological_process	2	523	24	18088	0.0309923	0.0610243	2.88209	ENSBGRG00000022411; ENSBGRG00000023915
GO:0031532	actin cytoskeleton reorganization	biological_process	2	523	24	18088	0.0309923	0.0610243	2.88209	ENSBGRG00000023915; ENSBGRG00000026530
GO:0044853	plasma membrane raft	cellular_component	1	523	10	18088	0.0321983	0.0610243	3.45851	ENSBGRG00000000208
GO:0016407	acetyltransferase activity	molecular_function	1	523	10	18088	0.0321983	0.0610243	3.45851	ENSBGRG00000003582
GO:0007202	activation of phospholipase C activity	biological_process	1	523	10	18088	0.0321983	0.0610243	3.45851	ENSBGRG00000005634
GO:1904707	positive regulation of vascular smooth muscle cell proliferation	biological_process	1	523	10	18088	0.0321983	0.0610243	3.45851	ENSBGRG00000005634
GO:0031362	anchored component of external side of plasma membrane	cellular_component	1	523	10	18088	0.0321983	0.0610243	3.45851	ENSBGRG00000006063
GO:0000132	establishment of mitotic spindle orientation	biological_process	1	523	10	18088	0.0321983	0.0610243	3.45851	ENSBGRG00000006589
GO:0008188	neuropeptide receptor activity	molecular_function	1	523	10	18088	0.0321983	0.0610243	3.45851	ENSBGRG00000007319
GO:0060707	trophoblast giant cell differentiation	biological_process	1	523	10	18088	0.0321983	0.0610243	3.45851	ENSBGRG00000008016
GO:0070593	dendrite self-avoidance	biological_process	1	523	10	18088	0.0321983	0.0610243	3.45851	ENSBGRG00000008052
GO:0051393	alpha-actinin binding	molecular_function	1	523	10	18088	0.0321983	0.0610243	3.45851	ENSBGRG00000010872
GO:0003009	skeletal muscle contraction	biological_process	1	523	10	18088	0.0321983	0.0610243	3.45851	ENSBGRG00000010880
GO:2000737	negative regulation of stem cell differentiation	biological_process	1	523	10	18088	0.0321983	0.0610243	3.45851	ENSBGRG00000011539
GO:0005761	mitochondrial ribosome	cellular_component	1	523	10	18088	0.0321983	0.0610243	3.45851	ENSBGRG00000011760
GO:0001892	embryonic placenta development	biological_process	1	523	10	18088	0.0321983	0.0610243	3.45851	ENSBGRG00000012093
GO:0035372	protein localization to microtubule	biological_process	1	523	10	18088	0.0321983	0.0610243	3.45851	ENSBGRG00000012559
GO:0032039	integrator complex	cellular_component	1	523	10	18088	0.0321983	0.0610243	3.45851	ENSBGRG00000013239
GO:0099175	regulation of postsynapse organization	biological_process	1	523	10	18088	0.0321983	0.0610243	3.45851	ENSBGRG00000014796
GO:1902017	regulation of cilium assembly	biological_process	1	523	10	18088	0.0321983	0.0610243	3.45851	ENSBGRG00000014796
GO:0008239	dipeptidyl-peptidase activity	molecular_function	1	523	10	18088	0.0321983	0.0610243	3.45851	ENSBGRG00000016318
GO:0043542	endothelial cell migration	biological_process	1	523	10	18088	0.0321983	0.0610243	3.45851	ENSBGRG00000016318
GO:0003139	secondary heart field specification	biological_process	1	523	10	18088	0.0321983	0.0610243	3.45851	ENSBGRG00000018657
GO:0033674	positive regulation of kinase activity	biological_process	1	523	10	18088	0.0321983	0.0610243	3.45851	ENSBGRG00000020366
GO:0003841	1-acylglycerol-3-phosphate O-acyltransferase activity	molecular_function	1	523	10	18088	0.0321983	0.0610243	3.45851	ENSBGRG00000021804
GO:0016746	transferase activity, transferring acyl groups	molecular_function	1	523	10	18088	0.0321983	0.0610243	3.45851	ENSBGRG00000021804
GO:0070449	elongin complex	cellular_component	1	523	10	18088	0.0321983	0.0610243	3.45851	ENSBGRG00000021942
GO:0030247	polysaccharide binding	molecular_function	1	523	10	18088	0.0321983	0.0610243	3.45851	ENSBGRG00000023048
GO:0051489	regulation of filopodium assembly	biological_process	1	523	10	18088	0.0321983	0.0610243	3.45851	ENSBGRG00000023076
GO:0017160	Ral GTPase binding	molecular_function	1	523	10	18088	0.0321983	0.0610243	3.45851	ENSBGRG00000023099
GO:0001731	formation of translation preinitiation complex	biological_process	1	523	10	18088	0.0321983	0.0610243	3.45851	ENSBGRG00000023240
GO:0001533	cornified envelope	cellular_component	1	523	10	18088	0.0321983	0.0610243	3.45851	ENSBGRG00000023453
GO:0018149	peptide cross-linking	biological_process	1	523	10	18088	0.0321983	0.0610243	3.45851	ENSBGRG00000023453
GO:0045104	intermediate filament cytoskeleton organization	biological_process	1	523	10	18088	0.0321983	0.0610243	3.45851	ENSBGRG00000023453
GO:0043536	positive regulation of blood vessel endothelial cell migration	biological_process	1	523	10	18088	0.0321983	0.0610243	3.45851	ENSBGRG00000023842
GO:0043473	pigmentation	biological_process	1	523	10	18088	0.0321983	0.0610243	3.45851	ENSBGRG00000023915
GO:0010800	positive regulation of peptidyl-threonine phosphorylation	biological_process	1	523	10	18088	0.0321983	0.0610243	3.45851	ENSBGRG00000025062
GO:0010803	regulation of tumor necrosis factor-mediated signaling pathway	biological_process	1	523	10	18088	0.0321983	0.0610243	3.45851	ENSBGRG00000025062
GO:0002116	semaphorin receptor complex	cellular_component	1	523	10	18088	0.0321983	0.0610243	3.45851	ENSBGRG00000025111
GO:0017154	semaphorin receptor activity	molecular_function	1	523	10	18088	0.0321983	0.0610243	3.45851	ENSBGRG00000025111
GO:0070509	calcium ion import	biological_process	1	523	10	18088	0.0321983	0.0610243	3.45851	ENSBGRG00000026530
GO:0034605	cellular response to heat	biological_process	3	523	42	18088	0.032536	0.0616024	2.47036	ENSBGRG00000001772; ENSBGRG00000001867; ENSBGRG00000026530
GO:0003714	transcription corepressor activity	molecular_function	7	523	129	18088	0.0338398	0.0640065	1.87671	ENSBGRG00000012520; ENSBGRG00000020948; ENSBGRG00000021759; ENSBGRG00000022098; ENSBGRG00000022203; ENSBGRG00000022855; ENSBGRG00000023703
GO:0016032	viral process	biological_process	6	523	106	18088	0.034145	0.0645189	1.95765	ENSBGRG00000001715; ENSBGRG00000004380; ENSBGRG00000010238; ENSBGRG00000021574; ENSBGRG00000023259; ENSBGRG00000023842
GO:0030216	keratinocyte differentiation	biological_process	2	523	25	18088	0.0344829	0.0650921	2.76681	ENSBGRG00000012093; ENSBGRG00000023453
GO:0010976	positive regulation of neuron projection development	biological_process	3	523	43	18088	0.0350817	0.0661561	2.41291	ENSBGRG00000005750; ENSBGRG00000012559; ENSBGRG00000023086
GO:0007416	synapse assembly	biological_process	2	523	26	18088	0.0381679	0.0700758	2.66039	ENSBGRG00000004215; ENSBGRG00000021472
GO:0031122	cytoplasmic microtubule organization	biological_process	2	523	26	18088	0.0381679	0.0700758	2.66039	ENSBGRG00000010463; ENSBGRG00000012559
GO:0051879	Hsp90 protein binding	molecular_function	2	523	26	18088	0.0381679	0.0700758	2.66039	ENSBGRG00000010618; ENSBGRG00000023842
GO:0006644	phospholipid metabolic process	biological_process	2	523	26	18088	0.0381679	0.0700758	2.66039	ENSBGRG00000015932; ENSBGRG00000023206
GO:0034113	heterotypic cell-cell adhesion	biological_process	1	523	11	18088	0.0386125	0.0700758	3.1441	ENSBGRG00000000208
GO:0035987	endodermal cell differentiation	biological_process	1	523	11	18088	0.0386125	0.0700758	3.1441	ENSBGRG00000000208
GO:0043162	ubiquitin-dependent protein catabolic process via the multivesicular body sorting pathway	biological_process	1	523	11	18088	0.0386125	0.0700758	3.1441	ENSBGRG00000000455
GO:0005746	mitochondrial respiratory chain	cellular_component	1	523	11	18088	0.0386125	0.0700758	3.1441	ENSBGRG00000001660
GO:0045995	regulation of embryonic development	biological_process	1	523	11	18088	0.0386125	0.0700758	3.1441	ENSBGRG00000002692
GO:0006337	nucleosome disassembly	biological_process	1	523	11	18088	0.0386125	0.0700758	3.1441	ENSBGRG00000002849
GO:0071398	cellular response to fatty acid	biological_process	1	523	11	18088	0.0386125	0.0700758	3.1441	ENSBGRG00000002849
GO:0017025	TBP-class protein binding	molecular_function	1	523	11	18088	0.0386125	0.0700758	3.1441	ENSBGRG00000003582
GO:0071318	cellular response to ATP	biological_process	1	523	11	18088	0.0386125	0.0700758	3.1441	ENSBGRG00000005652
GO:0045742	positive regulation of epidermal growth factor receptor signaling pathway	biological_process	1	523	11	18088	0.0386125	0.0700758	3.1441	ENSBGRG00000006242
GO:0051491	positive regulation of filopodium assembly	biological_process	1	523	11	18088	0.0386125	0.0700758	3.1441	ENSBGRG00000006242
GO:0047555	3',5'-cyclic-GMP phosphodiesterase activity	molecular_function	1	523	11	18088	0.0386125	0.0700758	3.1441	ENSBGRG00000006673
GO:0005921	gap junction	cellular_component	1	523	11	18088	0.0386125	0.0700758	3.1441	ENSBGRG00000010170
GO:0046907	intracellular transport	biological_process	1	523	11	18088	0.0386125	0.0700758	3.1441	ENSBGRG00000010295
GO:0006744	ubiquinone biosynthetic process	biological_process	1	523	11	18088	0.0386125	0.0700758	3.1441	ENSBGRG00000010592
GO:0030234	enzyme regulator activity	molecular_function	1	523	11	18088	0.0386125	0.0700758	3.1441	ENSBGRG00000010764
GO:0019825	oxygen binding	molecular_function	1	523	11	18088	0.0386125	0.0700758	3.1441	ENSBGRG00000010778
GO:0017127	cholesterol transporter activity	molecular_function	1	523	11	18088	0.0386125	0.0700758	3.1441	ENSBGRG00000010958
GO:0016126	sterol biosynthetic process	biological_process	1	523	11	18088	0.0386125	0.0700758	3.1441	ENSBGRG00000011853
GO:0060997	dendritic spine morphogenesis	biological_process	1	523	11	18088	0.0386125	0.0700758	3.1441	ENSBGRG00000012559
GO:0009982	pseudouridine synthase activity	molecular_function	1	523	11	18088	0.0386125	0.0700758	3.1441	ENSBGRG00000013731
GO:0099092	postsynaptic density, intracellular component	cellular_component	1	523	11	18088	0.0386125	0.0700758	3.1441	ENSBGRG00000014796
GO:1903561	extracellular vesicle	cellular_component	1	523	11	18088	0.0386125	0.0700758	3.1441	ENSBGRG00000015629
GO:0048814	regulation of dendrite morphogenesis	biological_process	1	523	11	18088	0.0386125	0.0700758	3.1441	ENSBGRG00000018132
GO:0071360	cellular response to exogenous dsRNA	biological_process	1	523	11	18088	0.0386125	0.0700758	3.1441	ENSBGRG00000018132
GO:0008637	apoptotic mitochondrial changes	biological_process	1	523	11	18088	0.0386125	0.0700758	3.1441	ENSBGRG00000018477
GO:0034067	protein localization to Golgi apparatus	biological_process	1	523	11	18088	0.0386125	0.0700758	3.1441	ENSBGRG00000018601
GO:0070410	co-SMAD binding	molecular_function	1	523	11	18088	0.0386125	0.0700758	3.1441	ENSBGRG00000018657
GO:0043981	histone H4-K5 acetylation	biological_process	1	523	11	18088	0.0386125	0.0700758	3.1441	ENSBGRG00000019843
GO:0043982	histone H4-K8 acetylation	biological_process	1	523	11	18088	0.0386125	0.0700758	3.1441	ENSBGRG00000019843
GO:0031011	Ino80 complex	cellular_component	1	523	11	18088	0.0386125	0.0700758	3.1441	ENSBGRG00000021157
GO:0045777	positive regulation of blood pressure	biological_process	1	523	11	18088	0.0386125	0.0700758	3.1441	ENSBGRG00000023086
GO:0031985	Golgi cisterna	cellular_component	1	523	11	18088	0.0386125	0.0700758	3.1441	ENSBGRG00000023099
GO:0032968	positive regulation of transcription elongation from RNA polymerase II promoter	biological_process	1	523	11	18088	0.0386125	0.0700758	3.1441	ENSBGRG00000023259
GO:0003951	NAD+ kinase activity	molecular_function	1	523	11	18088	0.0386125	0.0700758	3.1441	ENSBGRG00000025062
GO:0000922	spindle pole	cellular_component	4	523	65	18088	0.0396716	0.0717903	2.12831	ENSBGRG00000000943; ENSBGRG00000006589; ENSBGRG00000010463; ENSBGRG00000022706
GO:0051726	regulation of cell cycle	biological_process	4	523	65	18088	0.0396716	0.0717903	2.12831	ENSBGRG00000002455; ENSBGRG00000007723; ENSBGRG00000012093; ENSBGRG00000018527
GO:0042391	regulation of membrane potential	biological_process	4	523	65	18088	0.0396716	0.0717903	2.12831	ENSBGRG00000002768; ENSBGRG00000005742; ENSBGRG00000005842; ENSBGRG00000024041
GO:0005902	microvillus	cellular_component	2	523	27	18088	0.042045	0.0757938	2.56186	ENSBGRG00000006123; ENSBGRG00000023304
GO:0007193	adenylate cyclase-inhibiting G protein-coupled receptor signaling pathway	biological_process	2	523	27	18088	0.042045	0.0757938	2.56186	ENSBGRG00000006673; ENSBGRG00000025872
GO:0030139	endocytic vesicle	cellular_component	2	523	27	18088	0.042045	0.0757938	2.56186	ENSBGRG00000016318; ENSBGRG00000022383
GO:0004714	transmembrane receptor protein tyrosine kinase activity	molecular_function	2	523	27	18088	0.042045	0.0757938	2.56186	ENSBGRG00000023842; ENSBGRG00000023915
GO:0005887	integral component of plasma membrane	cellular_component	27	523	688	18088	0.0440427	0.079319	1.35726	ENSBGRG00000002473; ENSBGRG00000002487; ENSBGRG00000002662; ENSBGRG00000002768; ENSBGRG00000003100; ENSBGRG00000005634; ENSBGRG00000005652; ENSBGRG00000005742; ENSBGRG00000005842; ENSBGRG00000006710; ENSBGRG00000007319; ENSBGRG00000009818; ENSBGRG00000010596; ENSBGRG00000011452; ENSBGRG00000012972; ENSBGRG00000014590; ENSBGRG00000018255; ENSBGRG00000019429; ENSBGRG00000023076; ENSBGRG00000023086;…
GO:0043066	negative regulation of apoptotic process	biological_process	13	523	292	18088	0.045269	0.0793734	1.53975	ENSBGRG00000008204; ENSBGRG00000010170; ENSBGRG00000010463; ENSBGRG00000010900; ENSBGRG00000012093; ENSBGRG00000014590; ENSBGRG00000016767; ENSBGRG00000018477; ENSBGRG00000020366; ENSBGRG00000021707; ENSBGRG00000021843; ENSBGRG00000023842; ENSBGRG00000025062
GO:1903861	positive regulation of dendrite extension	biological_process	1	523	12	18088	0.0454647	0.0793734	2.88209	ENSBGRG00000000455
GO:0030127	COPII vesicle coat	cellular_component	1	523	12	18088	0.0454647	0.0793734	2.88209	ENSBGRG00000001631
GO:0071385	cellular response to glucocorticoid stimulus	biological_process	1	523	12	18088	0.0454647	0.0793734	2.88209	ENSBGRG00000002455
GO:0007588	excretion	biological_process	1	523	12	18088	0.0454647	0.0793734	2.88209	ENSBGRG00000002662
GO:0014911	positive regulation of smooth muscle cell migration	biological_process	1	523	12	18088	0.0454647	0.0793734	2.88209	ENSBGRG00000005634
GO:0071880	adenylate cyclase-activating adrenergic receptor signaling pathway	biological_process	1	523	12	18088	0.0454647	0.0793734	2.88209	ENSBGRG00000006710
GO:0051281	positive regulation of release of sequestered calcium ion into cytosol	biological_process	1	523	12	18088	0.0454647	0.0793734	2.88209	ENSBGRG00000007319
GO:0043085	positive regulation of catalytic activity	biological_process	1	523	12	18088	0.0454647	0.0793734	2.88209	ENSBGRG00000007723
GO:0007099	centriole replication	biological_process	1	523	12	18088	0.0454647	0.0793734	2.88209	ENSBGRG00000008016
GO:0001824	blastocyst development	biological_process	1	523	12	18088	0.0454647	0.0793734	2.88209	ENSBGRG00000008204
GO:0007276	gamete generation	biological_process	1	523	12	18088	0.0454647	0.0793734	2.88209	ENSBGRG00000010108
GO:0017056	structural constituent of nuclear pore	molecular_function	1	523	12	18088	0.0454647	0.0793734	2.88209	ENSBGRG00000010238
GO:0008420	RNA polymerase II CTD heptapeptide repeat phosphatase activity	molecular_function	1	523	12	18088	0.0454647	0.0793734	2.88209	ENSBGRG00000010655
GO:0070940	dephosphorylation of RNA polymerase II C-terminal domain	biological_process	1	523	12	18088	0.0454647	0.0793734	2.88209	ENSBGRG00000010655
GO:0060048	cardiac muscle contraction	biological_process	1	523	12	18088	0.0454647	0.0793734	2.88209	ENSBGRG00000010880
GO:0003429	growth plate cartilage chondrocyte morphogenesis	biological_process	1	523	12	18088	0.0454647	0.0793734	2.88209	ENSBGRG00000011551
GO:0035456	response to interferon-beta	biological_process	1	523	12	18088	0.0454647	0.0793734	2.88209	ENSBGRG00000014822
GO:0005520	insulin-like growth factor binding	molecular_function	1	523	12	18088	0.0454647	0.0793734	2.88209	ENSBGRG00000014990
GO:0031297	replication fork processing	biological_process	1	523	12	18088	0.0454647	0.0793734	2.88209	ENSBGRG00000017771
GO:0016471	vacuolar proton-transporting V-type ATPase complex	cellular_component	1	523	12	18088	0.0454647	0.0793734	2.88209	ENSBGRG00000017989
GO:0005865	striated muscle thin filament	cellular_component	1	523	12	18088	0.0454647	0.0793734	2.88209	ENSBGRG00000018601
GO:0035035	histone acetyltransferase binding	molecular_function	1	523	12	18088	0.0454647	0.0793734	2.88209	ENSBGRG00000019843
GO:0048593	camera-type eye morphogenesis	biological_process	1	523	12	18088	0.0454647	0.0793734	2.88209	ENSBGRG00000021157
GO:0031334	positive regulation of protein complex assembly	biological_process	1	523	12	18088	0.0454647	0.0793734	2.88209	ENSBGRG00000021446
GO:0060612	adipose tissue development	biological_process	1	523	12	18088	0.0454647	0.0793734	2.88209	ENSBGRG00000022703
GO:0007413	axonal fasciculation	biological_process	1	523	12	18088	0.0454647	0.0793734	2.88209	ENSBGRG00000023086
GO:0007584	response to nutrient	biological_process	1	523	12	18088	0.0454647	0.0793734	2.88209	ENSBGRG00000023086
GO:0045776	negative regulation of blood pressure	biological_process	1	523	12	18088	0.0454647	0.0793734	2.88209	ENSBGRG00000023086
GO:0006091	generation of precursor metabolites and energy	biological_process	1	523	12	18088	0.0454647	0.0793734	2.88209	ENSBGRG00000023172
GO:0032211	negative regulation of telomere maintenance via telomerase	biological_process	1	523	12	18088	0.0454647	0.0793734	2.88209	ENSBGRG00000023261
GO:0046827	positive regulation of protein export from nucleus	biological_process	1	523	12	18088	0.0454647	0.0793734	2.88209	ENSBGRG00000023304
GO:0080009	mRNA methylation	biological_process	1	523	12	18088	0.0454647	0.0793734	2.88209	ENSBGRG00000024382
GO:0008168	methyltransferase activity	molecular_function	2	523	28	18088	0.0461117	0.0801314	2.47036	ENSBGRG00000002260; ENSBGRG00000010301
GO:0032993	protein-DNA complex	cellular_component	2	523	28	18088	0.0461117	0.0801314	2.47036	ENSBGRG00000003582; ENSBGRG00000012093
GO:0045471	response to ethanol	biological_process	2	523	28	18088	0.0461117	0.0801314	2.47036	ENSBGRG00000005742; ENSBGRG00000023086
GO:0005778	peroxisomal membrane	cellular_component	2	523	28	18088	0.0461117	0.0801314	2.47036	ENSBGRG00000015901; ENSBGRG00000015932
GO:0007389	pattern specification process	biological_process	2	523	28	18088	0.0461117	0.0801314	2.47036	ENSBGRG00000018094; ENSBGRG00000024586
GO:0051082	unfolded protein binding	molecular_function	5	523	90	18088	0.0461888	0.0801912	1.92139	ENSBGRG00000000943; ENSBGRG00000001772; ENSBGRG00000001867; ENSBGRG00000008380; ENSBGRG00000017989
GO:0090630	activation of GTPase activity	biological_process	3	523	48	18088	0.0494954	0.0858529	2.16157	ENSBGRG00000005066; ENSBGRG00000023240; ENSBGRG00000024586
GO:0051287	NAD binding	molecular_function	2	523	29	18088	0.0503652	0.0865637	2.38518	ENSBGRG00000002916; ENSBGRG00000017341
GO:0005262	calcium channel activity	molecular_function	2	523	29	18088	0.0503652	0.0865637	2.38518	ENSBGRG00000006673; ENSBGRG00000026530
GO:0030971	receptor tyrosine kinase binding	molecular_function	2	523	29	18088	0.0503652	0.0865637	2.38518	ENSBGRG00000008142; ENSBGRG00000011861
GO:0042645	mitochondrial nucleoid	cellular_component	2	523	29	18088	0.0503652	0.0865637	2.38518	ENSBGRG00000010900; ENSBGRG00000019825
GO:0001750	photoreceptor outer segment	cellular_component	2	523	29	18088	0.0503652	0.0865637	2.38518	ENSBGRG00000010938; ENSBGRG00000023037
GO:0005544	calcium-dependent phospholipid binding	molecular_function	2	523	29	18088	0.0503652	0.0865637	2.38518	ENSBGRG00000011861; ENSBGRG00000021472
GO:0016592	mediator complex	cellular_component	2	523	29	18088	0.0503652	0.0865637	2.38518	ENSBGRG00000012093; ENSBGRG00000013206
GO:0030136	clathrin-coated vesicle	cellular_component	2	523	29	18088	0.0503652	0.0865637	2.38518	ENSBGRG00000012559; ENSBGRG00000021237
GO:0045335	phagocytic vesicle	cellular_component	2	523	29	18088	0.0503652	0.0865637	2.38518	ENSBGRG00000021707; ENSBGRG00000023099
GO:0001570	vasculogenesis	biological_process	2	523	29	18088	0.0503652	0.0865637	2.38518	ENSBGRG00000023703; ENSBGRG00000023842
GO:0005178	integrin binding	molecular_function	3	523	49	18088	0.0527147	0.0876566	2.11745	ENSBGRG00000000208; ENSBGRG00000010497; ENSBGRG00000023842
GO:0005793	endoplasmic reticulum-Golgi intermediate compartment	cellular_component	3	523	49	18088	0.0527147	0.0876566	2.11745	ENSBGRG00000017989; ENSBGRG00000021707; ENSBGRG00000021843
GO:0031386	protein tag	molecular_function	1	523	13	18088	0.0527244	0.0876566	2.66039	ENSBGRG00000000186
GO:0032502	developmental process	biological_process	1	523	13	18088	0.0527244	0.0876566	2.66039	ENSBGRG00000000943
GO:0090110	cargo loading into COPII-coated vesicle	biological_process	1	523	13	18088	0.0527244	0.0876566	2.66039	ENSBGRG00000001631
GO:0007405	neuroblast proliferation	biological_process	1	523	13	18088	0.0527244	0.0876566	2.66039	ENSBGRG00000002692
GO:0016338	calcium-independent cell-cell adhesion via plasma membrane cell-adhesion molecules	biological_process	1	523	13	18088	0.0527244	0.0876566	2.66039	ENSBGRG00000004215
GO:0051403	stress-activated MAPK cascade	biological_process	1	523	13	18088	0.0527244	0.0876566	2.66039	ENSBGRG00000004380
GO:0005539	glycosaminoglycan binding	molecular_function	1	523	13	18088	0.0527244	0.0876566	2.66039	ENSBGRG00000005750
GO:0006479	protein methylation	biological_process	1	523	13	18088	0.0527244	0.0876566	2.66039	ENSBGRG00000005761
GO:0007340	acrosome reaction	biological_process	1	523	13	18088	0.0527244	0.0876566	2.66039	ENSBGRG00000006063
GO:0007094	mitotic spindle assembly checkpoint	biological_process	1	523	13	18088	0.0527244	0.0876566	2.66039	ENSBGRG00000006589
GO:0098632	cell-cell adhesion mediator activity	molecular_function	1	523	13	18088	0.0527244	0.0876566	2.66039	ENSBGRG00000008052
GO:0051018	protein kinase A binding	molecular_function	1	523	13	18088	0.0527244	0.0876566	2.66039	ENSBGRG00000009780
GO:0031100	animal organ regeneration	biological_process	1	523	13	18088	0.0527244	0.0876566	2.66039	ENSBGRG00000012093
GO:0042974	retinoic acid receptor binding	molecular_function	1	523	13	18088	0.0527244	0.0876566	2.66039	ENSBGRG00000012093
GO:2000463	positive regulation of excitatory postsynaptic potential	biological_process	1	523	13	18088	0.0527244	0.0876566	2.66039	ENSBGRG00000012559
GO:0017156	calcium ion regulated exocytosis	biological_process	1	523	13	18088	0.0527244	0.0876566	2.66039	ENSBGRG00000014450
GO:0006968	cellular defense response	biological_process	1	523	13	18088	0.0527244	0.0876566	2.66039	ENSBGRG00000014523
GO:0042098	T cell proliferation	biological_process	1	523	13	18088	0.0527244	0.0876566	2.66039	ENSBGRG00000014523
GO:0060999	positive regulation of dendritic spine development	biological_process	1	523	13	18088	0.0527244	0.0876566	2.66039	ENSBGRG00000014796
GO:0015301	anion:anion antiporter activity	molecular_function	1	523	13	18088	0.0527244	0.0876566	2.66039	ENSBGRG00000018255
GO:0035578	azurophil granule lumen	cellular_component	1	523	13	18088	0.0527244	0.0876566	2.66039	ENSBGRG00000018330
GO:0050681	androgen receptor binding	molecular_function	1	523	13	18088	0.0527244	0.0876566	2.66039	ENSBGRG00000018657
GO:0009058	biosynthetic process	biological_process	1	523	13	18088	0.0527244	0.0876566	2.66039	ENSBGRG00000018828
GO:0070273	phosphatidylinositol-4-phosphate binding	molecular_function	1	523	13	18088	0.0527244	0.0876566	2.66039	ENSBGRG00000018833
GO:0000400	four-way junction DNA binding	molecular_function	1	523	13	18088	0.0527244	0.0876566	2.66039	ENSBGRG00000021157
GO:0045765	regulation of angiogenesis	biological_process	1	523	13	18088	0.0527244	0.0876566	2.66039	ENSBGRG00000021446
GO:0017157	regulation of exocytosis	biological_process	1	523	13	18088	0.0527244	0.0876566	2.66039	ENSBGRG00000021472
GO:0006306	DNA methylation	biological_process	1	523	13	18088	0.0527244	0.0876566	2.66039	ENSBGRG00000022411
GO:0097546	ciliary base	cellular_component	1	523	13	18088	0.0527244	0.0876566	2.66039	ENSBGRG00000022826
GO:0051966	regulation of synaptic transmission, glutamatergic	biological_process	1	523	13	18088	0.0527244	0.0876566	2.66039	ENSBGRG00000023086
GO:0051894	positive regulation of focal adhesion assembly	biological_process	1	523	13	18088	0.0527244	0.0876566	2.66039	ENSBGRG00000023842
GO:0042130	negative regulation of T cell proliferation	biological_process	1	523	13	18088	0.0527244	0.0876566	2.66039	ENSBGRG00000024586
GO:1990138	neuron projection extension	biological_process	1	523	13	18088	0.0527244	0.0876566	2.66039	ENSBGRG00000025111
GO:0036297	interstrand cross-link repair	biological_process	1	523	13	18088	0.0527244	0.0876566	2.66039	ENSBGRG00000025684
GO:0060996	dendritic spine development	biological_process	1	523	13	18088	0.0527244	0.0876566	2.66039	ENSBGRG00000026715
GO:0042593	glucose homeostasis	biological_process	4	523	71	18088	0.0544781	0.0904923	1.94846	ENSBGRG00000010063; ENSBGRG00000015822; ENSBGRG00000023086; ENSBGRG00000026530
GO:0007088	regulation of mitotic nuclear division	biological_process	2	523	30	18088	0.0548021	0.090551	2.30567	ENSBGRG00000000900; ENSBGRG00000018601
GO:0070588	calcium ion transmembrane transport	biological_process	2	523	30	18088	0.0548021	0.090551	2.30567	ENSBGRG00000002768; ENSBGRG00000026530
GO:0000045	autophagosome assembly	biological_process	2	523	30	18088	0.0548021	0.090551	2.30567	ENSBGRG00000006010; ENSBGRG00000020477
GO:0006096	glycolytic process	biological_process	2	523	30	18088	0.0548021	0.090551	2.30567	ENSBGRG00000016736; ENSBGRG00000022853
GO:0008104	protein localization	biological_process	2	523	30	18088	0.0548021	0.090551	2.30567	ENSBGRG00000018330; ENSBGRG00000020146
GO:0030175	filopodium	cellular_component	2	523	30	18088	0.0548021	0.090551	2.30567	ENSBGRG00000023304; ENSBGRG00000026530
GO:0016192	vesicle-mediated transport	biological_process	5	523	95	18088	0.0573212	0.0946302	1.82027	ENSBGRG00000003591; ENSBGRG00000005066; ENSBGRG00000011919; ENSBGRG00000013792; ENSBGRG00000015078
GO:0045202	synapse	cellular_component	9	523	195	18088	0.0574807	0.0948104	1.59623	ENSBGRG00000000455; ENSBGRG00000002768; ENSBGRG00000004215; ENSBGRG00000005742; ENSBGRG00000005842; ENSBGRG00000009916; ENSBGRG00000012559; ENSBGRG00000021472; ENSBGRG00000024041
GO:0030054	cell junction	cellular_component	14	523	331	18088	0.0584649	0.0963493	1.46281	ENSBGRG00000000455; ENSBGRG00000004361; ENSBGRG00000005742; ENSBGRG00000008401; ENSBGRG00000009228; ENSBGRG00000009636; ENSBGRG00000010779; ENSBGRG00000010872; ENSBGRG00000016318; ENSBGRG00000018956; ENSBGRG00000021237; ENSBGRG00000021472; ENSBGRG00000022706; ENSBGRG00000023842
GO:0000082	G1/S transition of mitotic cell cycle	biological_process	2	523	31	18088	0.0594192	0.097262	2.2313	ENSBGRG00000004380; ENSBGRG00000018477
GO:0045111	intermediate filament cytoskeleton	cellular_component	2	523	31	18088	0.0594192	0.097262	2.2313	ENSBGRG00000015728; ENSBGRG00000023453
GO:0032088	negative regulation of NF-kappaB transcription factor activity	biological_process	2	523	31	18088	0.0594192	0.097262	2.2313	ENSBGRG00000019510; ENSBGRG00000024586
GO:0030514	negative regulation of BMP signaling pathway	biological_process	2	523	31	18088	0.0594192	0.097262	2.2313	ENSBGRG00000022203; ENSBGRG00000022855
GO:0018279	protein N-linked glycosylation via asparagine	biological_process	1	523	14	18088	0.0603624	0.097262	2.47036	ENSBGRG00000000181
GO:2001224	positive regulation of neuron migration	biological_process	1	523	14	18088	0.0603624	0.097262	2.47036	ENSBGRG00000000455
GO:0006730	one-carbon metabolic process	biological_process	1	523	14	18088	0.0603624	0.097262	2.47036	ENSBGRG00000001300
GO:0010971	positive regulation of G2/M transition of mitotic cell cycle	biological_process	1	523	14	18088	0.0603624	0.097262	2.47036	ENSBGRG00000004593
GO:0031145	anaphase-promoting complex-dependent catabolic process	biological_process	1	523	14	18088	0.0603624	0.097262	2.47036	ENSBGRG00000004593
GO:0045028	G protein-coupled purinergic nucleotide receptor activity	molecular_function	1	523	14	18088	0.0603624	0.097262	2.47036	ENSBGRG00000005652
GO:0016018	cyclosporin A binding	molecular_function	1	523	14	18088	0.0603624	0.097262	2.47036	ENSBGRG00000008380
GO:0051968	positive regulation of synaptic transmission, glutamatergic	biological_process	1	523	14	18088	0.0603624	0.097262	2.47036	ENSBGRG00000010509
GO:0045737	positive regulation of cyclin-dependent protein serine/threonine kinase activity	biological_process	1	523	14	18088	0.0603624	0.097262	2.47036	ENSBGRG00000011847
GO:0007595	lactation	biological_process	1	523	14	18088	0.0603624	0.097262	2.47036	ENSBGRG00000012093
GO:0050909	sensory perception of taste	biological_process	1	523	14	18088	0.0603624	0.097262	2.47036	ENSBGRG00000013988
GO:0010906	regulation of glucose metabolic process	biological_process	1	523	14	18088	0.0603624	0.097262	2.47036	ENSBGRG00000014333
GO:0046326	positive regulation of glucose import	biological_process	1	523	14	18088	0.0603624	0.097262	2.47036	ENSBGRG00000014333
GO:0072593	reactive oxygen species metabolic process	biological_process	1	523	14	18088	0.0603624	0.097262	2.47036	ENSBGRG00000017341
GO:0008643	carbohydrate transport	biological_process	1	523	14	18088	0.0603624	0.097262	2.47036	ENSBGRG00000018196
GO:0015701	bicarbonate transport	biological_process	1	523	14	18088	0.0603624	0.097262	2.47036	ENSBGRG00000018255
GO:0070412	R-SMAD binding	molecular_function	1	523	14	18088	0.0603624	0.097262	2.47036	ENSBGRG00000018657
GO:0000123	histone acetyltransferase complex	cellular_component	1	523	14	18088	0.0603624	0.097262	2.47036	ENSBGRG00000019843
GO:0045182	translation regulator activity	molecular_function	1	523	14	18088	0.0603624	0.097262	2.47036	ENSBGRG00000022599
GO:0071889	14-3-3 protein binding	molecular_function	1	523	14	18088	0.0603624	0.097262	2.47036	ENSBGRG00000023703
GO:0042277	peptide binding	molecular_function	1	523	14	18088	0.0603624	0.097262	2.47036	ENSBGRG00000025872
GO:0045879	negative regulation of smoothened signaling pathway	biological_process	1	523	14	18088	0.0603624	0.097262	2.47036	ENSBGRG00000025872
GO:0000977	RNA polymerase II regulatory region sequence-specific DNA binding	molecular_function	8	523	171	18088	0.0607962	0.0978773	1.61802	ENSBGRG00000010170; ENSBGRG00000015728; ENSBGRG00000018094; ENSBGRG00000020948; ENSBGRG00000022599; ENSBGRG00000023390; ENSBGRG00000024120; ENSBGRG00000024699
GO:0006614	SRP-dependent cotranslational protein targeting to membrane	biological_process	5	523	97	18088	0.0621871	0.100031	1.78274	ENSBGRG00000001957; ENSBGRG00000009916; ENSBGRG00000013699; ENSBGRG00000022984; ENSBGRG00000023911
GO:0098685	Schaffer collateral - CA1 synapse	cellular_component	3	523	52	18088	0.0630374	0.101226	1.99529	ENSBGRG00000004215; ENSBGRG00000004361; ENSBGRG00000012559
GO:0045766	positive regulation of angiogenesis	biological_process	3	523	52	18088	0.0630374	0.101226	1.99529	ENSBGRG00000023304; ENSBGRG00000023842; ENSBGRG00000025062
GO:0051321	meiotic cell cycle	biological_process	2	523	32	18088	0.0642124	0.102849	2.16157	ENSBGRG00000000767; ENSBGRG00000010618
GO:0032922	circadian regulation of gene expression	biological_process	2	523	32	18088	0.0642124	0.102849	2.16157	ENSBGRG00000002455; ENSBGRG00000013411
GO:0030672	synaptic vesicle membrane	cellular_component	2	523	32	18088	0.0642124	0.102849	2.16157	ENSBGRG00000009228; ENSBGRG00000021237
GO:0009615	response to virus	biological_process	3	523	53	18088	0.0666974	0.106487	1.95765	ENSBGRG00000001957; ENSBGRG00000013699; ENSBGRG00000018477
GO:0097602	cullin family protein binding	molecular_function	1	523	15	18088	0.0683508	0.106487	2.30567	ENSBGRG00000000459
GO:0021983	pituitary gland development	biological_process	1	523	15	18088	0.0683508	0.106487	2.30567	ENSBGRG00000002014
GO:0016310	phosphorylation	biological_process	1	523	15	18088	0.0683508	0.106487	2.30567	ENSBGRG00000002365
GO:0004402	histone acetyltransferase activity	molecular_function	1	523	15	18088	0.0683508	0.106487	2.30567	ENSBGRG00000003582
GO:0090200	positive regulation of release of cytochrome c from mitochondria	biological_process	1	523	15	18088	0.0683508	0.106487	2.30567	ENSBGRG00000003846
GO:0042571	immunoglobulin complex, circulating	cellular_component	1	523	15	18088	0.0683508	0.106487	2.30567	ENSBGRG00000008065
GO:0008139	nuclear localization sequence binding	molecular_function	1	523	15	18088	0.0683508	0.106487	2.30567	ENSBGRG00000010238
GO:0031047	gene silencing by RNA	biological_process	1	523	15	18088	0.0683508	0.106487	2.30567	ENSBGRG00000010618
GO:0045070	positive regulation of viral genome replication	biological_process	1	523	15	18088	0.0683508	0.106487	2.30567	ENSBGRG00000010618
GO:0032781	positive regulation of ATPase activity	biological_process	1	523	15	18088	0.0683508	0.106487	2.30567	ENSBGRG00000010764
GO:0007528	neuromuscular junction development	biological_process	1	523	15	18088	0.0683508	0.106487	2.30567	ENSBGRG00000012559
GO:0048675	axon extension	biological_process	1	523	15	18088	0.0683508	0.106487	2.30567	ENSBGRG00000012559
GO:0040018	positive regulation of multicellular organism growth	biological_process	1	523	15	18088	0.0683508	0.106487	2.30567	ENSBGRG00000015822
GO:1902600	proton transmembrane transport	biological_process	1	523	15	18088	0.0683508	0.106487	2.30567	ENSBGRG00000017341
GO:0002230	positive regulation of defense response to virus by host	biological_process	1	523	15	18088	0.0683508	0.106487	2.30567	ENSBGRG00000018132
GO:0051453	regulation of intracellular pH	biological_process	1	523	15	18088	0.0683508	0.106487	2.30567	ENSBGRG00000018255
GO:0030206	chondroitin sulfate biosynthetic process	biological_process	1	523	15	18088	0.0683508	0.106487	2.30567	ENSBGRG00000019378
GO:0080025	phosphatidylinositol-3,5-bisphosphate binding	molecular_function	1	523	15	18088	0.0683508	0.106487	2.30567	ENSBGRG00000020477
GO:0000792	heterochromatin	cellular_component	1	523	15	18088	0.0683508	0.106487	2.30567	ENSBGRG00000021030
GO:0016079	synaptic vesicle exocytosis	biological_process	1	523	15	18088	0.0683508	0.106487	2.30567	ENSBGRG00000021472
GO:0006654	phosphatidic acid biosynthetic process	biological_process	1	523	15	18088	0.0683508	0.106487	2.30567	ENSBGRG00000021804
GO:0042104	positive regulation of activated T cell proliferation	biological_process	1	523	15	18088	0.0683508	0.106487	2.30567	ENSBGRG00000022358
GO:0043024	ribosomal small subunit binding	molecular_function	1	523	15	18088	0.0683508	0.106487	2.30567	ENSBGRG00000022585
GO:0046676	negative regulation of insulin secretion	biological_process	1	523	15	18088	0.0683508	0.106487	2.30567	ENSBGRG00000022853
GO:0032418	lysosome localization	biological_process	1	523	15	18088	0.0683508	0.106487	2.30567	ENSBGRG00000023099
GO:0035327	transcriptionally active chromatin	cellular_component	1	523	15	18088	0.0683508	0.106487	2.30567	ENSBGRG00000023259
GO:0035924	cellular response to vascular endothelial growth factor stimulus	biological_process	1	523	15	18088	0.0683508	0.106487	2.30567	ENSBGRG00000023842
GO:0034451	centriolar satellite	cellular_component	1	523	15	18088	0.0683508	0.106487	2.30567	ENSBGRG00000024133
GO:0045931	positive regulation of mitotic cell cycle	biological_process	1	523	15	18088	0.0683508	0.106487	2.30567	ENSBGRG00000025062
GO:0030513	positive regulation of BMP signaling pathway	biological_process	1	523	15	18088	0.0683508	0.106487	2.30567	ENSBGRG00000025088
GO:0005774	vacuolar membrane	cellular_component	1	523	15	18088	0.0683508	0.106487	2.30567	ENSBGRG00000025855
GO:0035770	ribonucleoprotein granule	cellular_component	1	523	15	18088	0.0683508	0.106487	2.30567	ENSBGRG00000026721
GO:0050729	positive regulation of inflammatory response	biological_process	2	523	33	18088	0.069178	0.107331	2.09607	ENSBGRG00000006673; ENSBGRG00000026530
GO:0006368	transcription elongation from RNA polymerase II promoter	biological_process	2	523	33	18088	0.069178	0.107331	2.09607	ENSBGRG00000021942; ENSBGRG00000023259
GO:0030512	negative regulation of transforming growth factor beta receptor signaling pathway	biological_process	2	523	33	18088	0.069178	0.107331	2.09607	ENSBGRG00000022203; ENSBGRG00000022855
GO:0045596	negative regulation of cell differentiation	biological_process	2	523	33	18088	0.069178	0.107331	2.09607	ENSBGRG00000022203; ENSBGRG00000022855
GO:0070534	protein K63-linked ubiquitination	biological_process	2	523	33	18088	0.069178	0.107331	2.09607	ENSBGRG00000025088; ENSBGRG00000025684
GO:0007420	brain development	biological_process	6	523	125	18088	0.0708525	0.109839	1.66008	ENSBGRG00000012093; ENSBGRG00000015970; ENSBGRG00000024311; ENSBGRG00000024357; ENSBGRG00000024586; ENSBGRG00000025062
GO:0044212	transcription regulatory region DNA binding	molecular_function	6	523	126	18088	0.0732552	0.11347	1.64691	ENSBGRG00000013411; ENSBGRG00000018657; ENSBGRG00000019914; ENSBGRG00000020948; ENSBGRG00000021157; ENSBGRG00000022599
GO:0070936	protein K48-linked ubiquitination	biological_process	2	523	34	18088	0.0743118	0.114491	2.03442	ENSBGRG00000000181; ENSBGRG00000025684
GO:0045444	fat cell differentiation	biological_process	2	523	34	18088	0.0743118	0.114491	2.03442	ENSBGRG00000002473; ENSBGRG00000012093
GO:0098982	GABA-ergic synapse	cellular_component	2	523	34	18088	0.0743118	0.114491	2.03442	ENSBGRG00000004361; ENSBGRG00000023086
GO:0032091	negative regulation of protein binding	biological_process	2	523	34	18088	0.0743118	0.114491	2.03442	ENSBGRG00000012559; ENSBGRG00000018477
GO:0016042	lipid catabolic process	biological_process	3	523	55	18088	0.0743401	0.114491	1.88646	ENSBGRG00000008271; ENSBGRG00000015901; ENSBGRG00000015932
GO:0042826	histone deacetylase binding	molecular_function	3	523	55	18088	0.0743401	0.114491	1.88646	ENSBGRG00000012520; ENSBGRG00000020948; ENSBGRG00000021157
GO:0006959	humoral immune response	biological_process	3	523	55	18088	0.0743401	0.114491	1.88646	ENSBGRG00000019914; ENSBGRG00000022599; ENSBGRG00000024586
GO:0006805	xenobiotic metabolic process	biological_process	1	523	16	18088	0.0766631	0.116074	2.16157	ENSBGRG00000002455
GO:0000421	autophagosome membrane	cellular_component	1	523	16	18088	0.0766631	0.116074	2.16157	ENSBGRG00000006010
GO:0006997	nucleus organization	biological_process	1	523	16	18088	0.0766631	0.116074	2.16157	ENSBGRG00000010463
GO:0045930	negative regulation of mitotic cell cycle	biological_process	1	523	16	18088	0.0766631	0.116074	2.16157	ENSBGRG00000010712
GO:0010033	response to organic substance	biological_process	1	523	16	18088	0.0766631	0.116074	2.16157	ENSBGRG00000011861
GO:0030331	estrogen receptor binding	molecular_function	1	523	16	18088	0.0766631	0.116074	2.16157	ENSBGRG00000012093
GO:0046966	thyroid hormone receptor binding	molecular_function	1	523	16	18088	0.0766631	0.116074	2.16157	ENSBGRG00000012093
GO:0005796	Golgi lumen	cellular_component	1	523	16	18088	0.0766631	0.116074	2.16157	ENSBGRG00000014450
GO:0031258	lamellipodium membrane	cellular_component	1	523	16	18088	0.0766631	0.116074	2.16157	ENSBGRG00000016318
GO:1990090	cellular response to nerve growth factor stimulus	biological_process	1	523	16	18088	0.0766631	0.116074	2.16157	ENSBGRG00000020059
GO:0001835	blastocyst hatching	biological_process	1	523	16	18088	0.0766631	0.116074	2.16157	ENSBGRG00000020948
GO:0050873	brown fat cell differentiation	biological_process	1	523	16	18088	0.0766631	0.116074	2.16157	ENSBGRG00000022703
GO:0045880	positive regulation of smoothened signaling pathway	biological_process	1	523	16	18088	0.0766631	0.116074	2.16157	ENSBGRG00000023099
GO:0006446	regulation of translational initiation	biological_process	1	523	16	18088	0.0766631	0.116074	2.16157	ENSBGRG00000023240
GO:0030057	desmosome	cellular_component	1	523	16	18088	0.0766631	0.116074	2.16157	ENSBGRG00000023453
GO:1901215	negative regulation of neuron death	biological_process	1	523	16	18088	0.0766631	0.116074	2.16157	ENSBGRG00000023703
GO:0048010	vascular endothelial growth factor receptor signaling pathway	biological_process	1	523	16	18088	0.0766631	0.116074	2.16157	ENSBGRG00000023842
GO:0030032	lamellipodium assembly	biological_process	1	523	16	18088	0.0766631	0.116074	2.16157	ENSBGRG00000023915
GO:0030217	T cell differentiation	biological_process	1	523	16	18088	0.0766631	0.116074	2.16157	ENSBGRG00000023915
GO:0035577	azurophil granule membrane	cellular_component	1	523	16	18088	0.0766631	0.116074	2.16157	ENSBGRG00000025855
GO:0101003	ficolin-1-rich granule membrane	cellular_component	1	523	16	18088	0.0766631	0.116074	2.16157	ENSBGRG00000025855
GO:0005096	GTPase activator activity	molecular_function	6	523	128	18088	0.0782033	0.118203	1.62118	ENSBGRG00000002692; ENSBGRG00000005066; ENSBGRG00000006242; ENSBGRG00000010295; ENSBGRG00000013842; ENSBGRG00000019822
GO:0042742	defense response to bacterium	biological_process	5	523	103	18088	0.0782046	0.118203	1.67889	ENSBGRG00000002971; ENSBGRG00000002981; ENSBGRG00000002992; ENSBGRG00000008065; ENSBGRG00000021574
GO:0031966	mitochondrial membrane	cellular_component	3	523	56	18088	0.0783204	0.118203	1.85277	ENSBGRG00000002947; ENSBGRG00000013295; ENSBGRG00000014822
GO:0019843	rRNA binding	molecular_function	3	523	56	18088	0.0783204	0.118203	1.85277	ENSBGRG00000009916; ENSBGRG00000011760; ENSBGRG00000022585
GO:0006457	protein folding	biological_process	4	523	79	18088	0.0785611	0.118471	1.75114	ENSBGRG00000000943; ENSBGRG00000008380; ENSBGRG00000010618; ENSBGRG00000025062
GO:0006909	phagocytosis	biological_process	2	523	35	18088	0.0796092	0.119097	1.97629	ENSBGRG00000000208; ENSBGRG00000005634
GO:0042632	cholesterol homeostasis	biological_process	2	523	35	18088	0.0796092	0.119097	1.97629	ENSBGRG00000001631; ENSBGRG00000002970
GO:0055085	transmembrane transport	biological_process	2	523	35	18088	0.0796092	0.119097	1.97629	ENSBGRG00000002487; ENSBGRG00000006233
GO:0032947	protein-containing complex scaffold activity	molecular_function	2	523	35	18088	0.0796092	0.119097	1.97629	ENSBGRG00000002849; ENSBGRG00000010872
GO:0099055	integral component of postsynaptic membrane	cellular_component	2	523	35	18088	0.0796092	0.119097	1.97629	ENSBGRG00000004215; ENSBGRG00000005742
GO:0006874	cellular calcium ion homeostasis	biological_process	2	523	35	18088	0.0796092	0.119097	1.97629	ENSBGRG00000010764; ENSBGRG00000026530
GO:0001558	regulation of cell growth	biological_process	2	523	35	18088	0.0796092	0.119097	1.97629	ENSBGRG00000010900; ENSBGRG00000014990
GO:0030374	nuclear receptor transcription coactivator activity	molecular_function	2	523	35	18088	0.0796092	0.119097	1.97629	ENSBGRG00000012093; ENSBGRG00000024120
GO:0005546	phosphatidylinositol-4,5-bisphosphate binding	molecular_function	2	523	35	18088	0.0796092	0.119097	1.97629	ENSBGRG00000018169; ENSBGRG00000018833
GO:0015293	symporter activity	molecular_function	2	523	35	18088	0.0796092	0.119097	1.97629	ENSBGRG00000024648; ENSBGRG00000024689
GO:0008289	lipid binding	molecular_function	5	523	104	18088	0.0810802	0.121202	1.66274	ENSBGRG00000006123; ENSBGRG00000013080; ENSBGRG00000013203; ENSBGRG00000026519; ENSBGRG00000026530
GO:0015630	microtubule cytoskeleton	cellular_component	4	523	80	18088	0.0819157	0.122353	1.72925	ENSBGRG00000012559; ENSBGRG00000014682; ENSBGRG00000019586; ENSBGRG00000022077
GO:0001764	neuron migration	biological_process	3	523	57	18088	0.0824051	0.122987	1.82027	ENSBGRG00000005750; ENSBGRG00000013842; ENSBGRG00000014796
GO:0098978	glutamatergic synapse	cellular_component	9	523	209	18088	0.0826669	0.12328	1.48931	ENSBGRG00000004215; ENSBGRG00000004361; ENSBGRG00000005742; ENSBGRG00000012559; ENSBGRG00000014796; ENSBGRG00000018169; ENSBGRG00000018956; ENSBGRG00000019822; ENSBGRG00000023086
GO:0005044	scavenger receptor activity	molecular_function	2	523	36	18088	0.0850659	0.124697	1.92139	ENSBGRG00000006680; ENSBGRG00000023048
GO:0000724	double-strand break repair via homologous recombination	biological_process	2	523	36	18088	0.0850659	0.124697	1.92139	ENSBGRG00000017771; ENSBGRG00000021157
GO:0030170	pyridoxal phosphate binding	molecular_function	2	523	36	18088	0.0850659	0.124697	1.92139	ENSBGRG00000018828; ENSBGRG00000021296
GO:0007623	circadian rhythm	biological_process	2	523	36	18088	0.0850659	0.124697	1.92139	ENSBGRG00000025217; ENSBGRG00000025233
GO:0031623	receptor internalization	biological_process	1	523	17	18088	0.0852739	0.124697	2.03442	ENSBGRG00000000208
GO:0008306	associative learning	biological_process	1	523	17	18088	0.0852739	0.124697	2.03442	ENSBGRG00000002768
GO:0070498	interleukin-1-mediated signaling pathway	biological_process	1	523	17	18088	0.0852739	0.124697	2.03442	ENSBGRG00000004380
GO:0004860	protein kinase inhibitor activity	molecular_function	1	523	17	18088	0.0852739	0.124697	2.03442	ENSBGRG00000004447
GO:0002931	response to ischemia	biological_process	1	523	17	18088	0.0852739	0.124697	2.03442	ENSBGRG00000005750
GO:0015914	phospholipid transport	biological_process	1	523	17	18088	0.0852739	0.124697	2.03442	ENSBGRG00000006123
GO:0007093	mitotic cell cycle checkpoint	biological_process	1	523	17	18088	0.0852739	0.124697	2.03442	ENSBGRG00000006589
GO:0016235	aggresome	cellular_component	1	523	17	18088	0.0852739	0.124697	2.03442	ENSBGRG00000010461
GO:0005847	mRNA cleavage and polyadenylation specificity factor complex	cellular_component	1	523	17	18088	0.0852739	0.124697	2.03442	ENSBGRG00000010655
GO:0002102	podosome	cellular_component	1	523	17	18088	0.0852739	0.124697	2.03442	ENSBGRG00000011056
GO:0007269	neurotransmitter secretion	biological_process	1	523	17	18088	0.0852739	0.124697	2.03442	ENSBGRG00000012559
GO:0016529	sarcoplasmic reticulum	cellular_component	1	523	17	18088	0.0852739	0.124697	2.03442	ENSBGRG00000013242
GO:0031430	M band	cellular_component	1	523	17	18088	0.0852739	0.124697	2.03442	ENSBGRG00000018601
GO:0043425	bHLH transcription factor binding	molecular_function	1	523	17	18088	0.0852739	0.124697	2.03442	ENSBGRG00000018657
GO:0034260	negative regulation of GTPase activity	biological_process	1	523	17	18088	0.0852739	0.124697	2.03442	ENSBGRG00000021030
GO:0048208	COPII vesicle coating	biological_process	1	523	17	18088	0.0852739	0.124697	2.03442	ENSBGRG00000021882
GO:0035094	response to nicotine	biological_process	1	523	17	18088	0.0852739	0.124697	2.03442	ENSBGRG00000023086
GO:0004407	histone deacetylase activity	molecular_function	1	523	17	18088	0.0852739	0.124697	2.03442	ENSBGRG00000023703
GO:0042923	neuropeptide binding	molecular_function	1	523	17	18088	0.0852739	0.124697	2.03442	ENSBGRG00000024026
GO:0051721	protein phosphatase 2A binding	molecular_function	1	523	17	18088	0.0852739	0.124697	2.03442	ENSBGRG00000025062
GO:2000778	positive regulation of interleukin-6 secretion	biological_process	1	523	17	18088	0.0852739	0.124697	2.03442	ENSBGRG00000026530
GO:0016021	integral component of membrane	cellular_component	81	523	2451	18088	0.0859343	0.125565	1.14296	ENSBGRG00000000416; ENSBGRG00000000556; ENSBGRG00000000567; ENSBGRG00000000629; ENSBGRG00000001660; ENSBGRG00000001715; ENSBGRG00000001856; ENSBGRG00000001884; ENSBGRG00000001937; ENSBGRG00000002644; ENSBGRG00000002947; ENSBGRG00000002954; ENSBGRG00000003100; ENSBGRG00000005062; ENSBGRG00000005088; ENSBGRG00000005143; ENSBGRG00000006233; ENSBGRG00000006567; ENSBGRG00000006680; ENSBGRG00000008052;…
GO:0003690	double-stranded DNA binding	molecular_function	3	523	58	18088	0.0865925	0.126429	1.78888	ENSBGRG00000018132; ENSBGRG00000019825; ENSBGRG00000021942
GO:0006355	regulation of transcription, DNA-templated	biological_process	12	523	296	18088	0.0896267	0.130758	1.4021	ENSBGRG00000002014; ENSBGRG00000002455; ENSBGRG00000015728; ENSBGRG00000017670; ENSBGRG00000018132; ENSBGRG00000019825; ENSBGRG00000019998; ENSBGRG00000020127; ENSBGRG00000021157; ENSBGRG00000022203; ENSBGRG00000022599; ENSBGRG00000023259
GO:0051015	actin filament binding	molecular_function	5	523	107	18088	0.0900564	0.131283	1.61613	ENSBGRG00000002970; ENSBGRG00000018601; ENSBGRG00000021707; ENSBGRG00000021843; ENSBGRG00000026530
GO:0007160	cell-matrix adhesion	biological_process	2	523	37	18088	0.0906772	0.131779	1.86946	ENSBGRG00000000208; ENSBGRG00000012059
GO:0005643	nuclear pore	cellular_component	2	523	37	18088	0.0906772	0.131779	1.86946	ENSBGRG00000010238; ENSBGRG00000010295
GO:0030674	protein binding, bridging	molecular_function	2	523	37	18088	0.0906772	0.131779	1.86946	ENSBGRG00000010880; ENSBGRG00000023453
GO:0001947	heart looping	biological_process	2	523	37	18088	0.0906772	0.131779	1.86946	ENSBGRG00000018094; ENSBGRG00000018657
GO:0000777	condensed chromosome kinetochore	cellular_component	3	523	59	18088	0.0908813	0.131872	1.75856	ENSBGRG00000000943; ENSBGRG00000006589; ENSBGRG00000019843
GO:0042393	histone binding	molecular_function	3	523	59	18088	0.0908813	0.131872	1.75856	ENSBGRG00000017771; ENSBGRG00000022599; ENSBGRG00000023259
GO:0000375	RNA splicing, via transesterification reactions	biological_process	1	523	18	18088	0.0941591	0.134656	1.92139	ENSBGRG00000001907
GO:0051537	2 iron, 2 sulfur cluster binding	molecular_function	1	523	18	18088	0.0941591	0.134656	1.92139	ENSBGRG00000002057
GO:0004879	nuclear receptor activity	molecular_function	1	523	18	18088	0.0941591	0.134656	1.92139	ENSBGRG00000002455
GO:0030155	regulation of cell adhesion	biological_process	1	523	18	18088	0.0941591	0.134656	1.92139	ENSBGRG00000003974
GO:0034987	immunoglobulin receptor binding	molecular_function	1	523	18	18088	0.0941591	0.134656	1.92139	ENSBGRG00000008065
GO:0097060	synaptic membrane	cellular_component	1	523	18	18088	0.0941591	0.134656	1.92139	ENSBGRG00000010779
GO:0030521	androgen receptor signaling pathway	biological_process	1	523	18	18088	0.0941591	0.134656	1.92139	ENSBGRG00000012093
GO:0048813	dendrite morphogenesis	biological_process	1	523	18	18088	0.0941591	0.134656	1.92139	ENSBGRG00000012559
GO:0090103	cochlea morphogenesis	biological_process	1	523	18	18088	0.0941591	0.134656	1.92139	ENSBGRG00000012559
GO:0002218	activation of innate immune response	biological_process	1	523	18	18088	0.0941591	0.134656	1.92139	ENSBGRG00000018132
GO:0071345	cellular response to cytokine stimulus	biological_process	1	523	18	18088	0.0941591	0.134656	1.92139	ENSBGRG00000018657
GO:0005248	voltage-gated sodium channel activity	molecular_function	1	523	18	18088	0.0941591	0.134656	1.92139	ENSBGRG00000019964
GO:0001158	enhancer sequence-specific DNA binding	molecular_function	1	523	18	18088	0.0941591	0.134656	1.92139	ENSBGRG00000021157
GO:0009792	embryo development ending in birth or egg hatching	biological_process	1	523	18	18088	0.0941591	0.134656	1.92139	ENSBGRG00000022850
GO:0051209	release of sequestered calcium ion into cytosol	biological_process	1	523	18	18088	0.0941591	0.134656	1.92139	ENSBGRG00000023076
GO:0050482	arachidonic acid secretion	biological_process	1	523	18	18088	0.0941591	0.134656	1.92139	ENSBGRG00000023206
GO:0038083	peptidyl-tyrosine autophosphorylation	biological_process	1	523	18	18088	0.0941591	0.134656	1.92139	ENSBGRG00000023842
GO:0048146	positive regulation of fibroblast proliferation	biological_process	1	523	18	18088	0.0941591	0.134656	1.92139	ENSBGRG00000025062
GO:0042169	SH2 domain binding	molecular_function	1	523	18	18088	0.0941591	0.134656	1.92139	ENSBGRG00000026530
GO:0006338	chromatin remodeling	biological_process	3	523	60	18088	0.0952697	0.136141	1.72925	ENSBGRG00000002849; ENSBGRG00000023259; ENSBGRG00000026715
GO:0007165	signal transduction	biological_process	12	523	301	18088	0.0987267	0.140974	1.37881	ENSBGRG00000001715; ENSBGRG00000002768; ENSBGRG00000005742; ENSBGRG00000005842; ENSBGRG00000006242; ENSBGRG00000011056; ENSBGRG00000014590; ENSBGRG00000019822; ENSBGRG00000022358; ENSBGRG00000023304; ENSBGRG00000024041; ENSBGRG00000025062
GO:0030198	extracellular matrix organization	biological_process	4	523	85	18088	0.0998004	0.142183	1.62753	ENSBGRG00000005750; ENSBGRG00000011551; ENSBGRG00000013466; ENSBGRG00000023842
GO:0030027	lamellipodium	cellular_component	4	523	85	18088	0.0998004	0.142183	1.62753	ENSBGRG00000007723; ENSBGRG00000016318; ENSBGRG00000023304; ENSBGRG00000026530
GO:0046777	protein autophosphorylation	biological_process	4	523	85	18088	0.0998004	0.142183	1.62753	ENSBGRG00000011539; ENSBGRG00000014796; ENSBGRG00000018477; ENSBGRG00000023842
GO:0016020	membrane	cellular_component	29	523	812	18088	0.101392	0.144216	1.23518	ENSBGRG00000000208; ENSBGRG00000001715; ENSBGRG00000001957; ENSBGRG00000003474; ENSBGRG00000006123; ENSBGRG00000006233; ENSBGRG00000009916; ENSBGRG00000010712; ENSBGRG00000010872; ENSBGRG00000011056; ENSBGRG00000011861; ENSBGRG00000012093; ENSBGRG00000012520; ENSBGRG00000013080; ENSBGRG00000013203; ENSBGRG00000013699; ENSBGRG00000013988; ENSBGRG00000015901; ENSBGRG00000015932; ENSBGRG00000018255;…
GO:0045665	negative regulation of neuron differentiation	biological_process	2	523	39	18088	0.102344	0.144216	1.77359	ENSBGRG00000012093; ENSBGRG00000025872
GO:0007173	epidermal growth factor receptor signaling pathway	biological_process	1	523	19	18088	0.103296	0.144216	1.82027	ENSBGRG00000001715
GO:0070207	protein homotrimerization	biological_process	1	523	19	18088	0.103296	0.144216	1.82027	ENSBGRG00000002768
GO:0002376	immune system process	biological_process	1	523	19	18088	0.103296	0.144216	1.82027	ENSBGRG00000004215
GO:0098686	hippocampal mossy fiber to CA3 synapse	cellular_component	1	523	19	18088	0.103296	0.144216	1.82027	ENSBGRG00000004361
GO:0007346	regulation of mitotic cell cycle	biological_process	1	523	19	18088	0.103296	0.144216	1.82027	ENSBGRG00000004593
GO:0006910	phagocytosis, recognition	biological_process	1	523	19	18088	0.103296	0.144216	1.82027	ENSBGRG00000008065
GO:0050871	positive regulation of B cell activation	biological_process	1	523	19	18088	0.103296	0.144216	1.82027	ENSBGRG00000008065
GO:0052689	carboxylic ester hydrolase activity	molecular_function	1	523	19	18088	0.103296	0.144216	1.82027	ENSBGRG00000008271
GO:0009566	fertilization	biological_process	1	523	19	18088	0.103296	0.144216	1.82027	ENSBGRG00000010170
GO:0034504	protein localization to nucleus	biological_process	1	523	19	18088	0.103296	0.144216	1.82027	ENSBGRG00000012559
GO:0030890	positive regulation of B cell proliferation	biological_process	1	523	19	18088	0.103296	0.144216	1.82027	ENSBGRG00000014523
GO:0033209	tumor necrosis factor-mediated signaling pathway	biological_process	1	523	19	18088	0.103296	0.144216	1.82027	ENSBGRG00000014590
GO:0046627	negative regulation of insulin receptor signaling pathway	biological_process	1	523	19	18088	0.103296	0.144216	1.82027	ENSBGRG00000015822
GO:0032007	negative regulation of TOR signaling	biological_process	1	523	19	18088	0.103296	0.144216	1.82027	ENSBGRG00000015911
GO:0006626	protein targeting to mitochondrion	biological_process	1	523	19	18088	0.103296	0.144216	1.82027	ENSBGRG00000018055
GO:0030150	protein import into mitochondrial matrix	biological_process	1	523	19	18088	0.103296	0.144216	1.82027	ENSBGRG00000018055
GO:0014704	intercalated disc	cellular_component	1	523	19	18088	0.103296	0.144216	1.82027	ENSBGRG00000018601
GO:0071339	MLL1 complex	cellular_component	1	523	19	18088	0.103296	0.144216	1.82027	ENSBGRG00000019843
GO:0046961	proton-transporting ATPase activity, rotational mechanism	molecular_function	1	523	19	18088	0.103296	0.144216	1.82027	ENSBGRG00000020907
GO:0030073	insulin secretion	biological_process	1	523	19	18088	0.103296	0.144216	1.82027	ENSBGRG00000021472
GO:0032391	photoreceptor connecting cilium	cellular_component	1	523	19	18088	0.103296	0.144216	1.82027	ENSBGRG00000023037
GO:0042162	telomeric DNA binding	molecular_function	1	523	19	18088	0.103296	0.144216	1.82027	ENSBGRG00000023261
GO:0043491	protein kinase B signaling	biological_process	1	523	19	18088	0.103296	0.144216	1.82027	ENSBGRG00000023842
GO:0043647	inositol phosphate metabolic process	biological_process	1	523	19	18088	0.103296	0.144216	1.82027	ENSBGRG00000024026
GO:0030488	tRNA methylation	biological_process	1	523	19	18088	0.103296	0.144216	1.82027	ENSBGRG00000024382
GO:0007409	axonogenesis	biological_process	2	523	40	18088	0.10839	0.150657	1.72925	ENSBGRG00000002365; ENSBGRG00000012559
GO:0050728	negative regulation of inflammatory response	biological_process	2	523	40	18088	0.10839	0.150657	1.72925	ENSBGRG00000010063; ENSBGRG00000014333
GO:0008237	metallopeptidase activity	molecular_function	2	523	40	18088	0.10839	0.150657	1.72925	ENSBGRG00000010497; ENSBGRG00000010596
GO:0006351	transcription, DNA-templated	biological_process	2	523	40	18088	0.10839	0.150657	1.72925	ENSBGRG00000011295; ENSBGRG00000013739
GO:0060395	SMAD protein signal transduction	biological_process	2	523	40	18088	0.10839	0.150657	1.72925	ENSBGRG00000018527; ENSBGRG00000020858
GO:0000976	transcription regulatory region sequence-specific DNA binding	molecular_function	2	523	40	18088	0.10839	0.150657	1.72925	ENSBGRG00000024120; ENSBGRG00000024586
GO:0000226	microtubule cytoskeleton organization	biological_process	3	523	63	18088	0.109016	0.151415	1.64691	ENSBGRG00000018601; ENSBGRG00000019586; ENSBGRG00000020679
GO:0038023	signaling receptor activity	molecular_function	4	523	88	18088	0.111394	0.154605	1.57205	ENSBGRG00000005652; ENSBGRG00000012093; ENSBGRG00000024120; ENSBGRG00000025111
GO:0016925	protein sumoylation	biological_process	1	523	20	18088	0.112662	0.154766	1.72925	ENSBGRG00000000186
GO:0000079	regulation of cyclin-dependent protein serine/threonine kinase activity	biological_process	1	523	20	18088	0.112662	0.154766	1.72925	ENSBGRG00000000900
GO:0004523	RNA-DNA hybrid ribonuclease activity	molecular_function	1	523	20	18088	0.112662	0.154766	1.72925	ENSBGRG00000002508
GO:0033617	mitochondrial respiratory chain complex IV assembly	biological_process	1	523	20	18088	0.112662	0.154766	1.72925	ENSBGRG00000002947
GO:0000993	RNA polymerase II complex binding	molecular_function	1	523	20	18088	0.112662	0.154766	1.72925	ENSBGRG00000003582
GO:0071363	cellular response to growth factor stimulus	biological_process	1	523	20	18088	0.112662	0.154766	1.72925	ENSBGRG00000005742
GO:0015935	small ribosomal subunit	cellular_component	1	523	20	18088	0.112662	0.154766	1.72925	ENSBGRG00000009916
GO:0004864	protein phosphatase inhibitor activity	molecular_function	1	523	20	18088	0.112662	0.154766	1.72925	ENSBGRG00000011295
GO:0000422	autophagy of mitochondrion	biological_process	1	523	20	18088	0.112662	0.154766	1.72925	ENSBGRG00000020477
GO:0001103	RNA polymerase II repressing transcription factor binding	molecular_function	1	523	20	18088	0.112662	0.154766	1.72925	ENSBGRG00000021157
GO:0030837	negative regulation of actin filament polymerization	biological_process	1	523	20	18088	0.112662	0.154766	1.72925	ENSBGRG00000022077
GO:0032024	positive regulation of insulin secretion	biological_process	1	523	20	18088	0.112662	0.154766	1.72925	ENSBGRG00000023076
GO:0005795	Golgi stack	cellular_component	1	523	20	18088	0.112662	0.154766	1.72925	ENSBGRG00000023099
GO:0097009	energy homeostasis	biological_process	1	523	20	18088	0.112662	0.154766	1.72925	ENSBGRG00000026530
GO:0010977	negative regulation of neuron projection development	biological_process	2	523	41	18088	0.11457	0.157159	1.68708	ENSBGRG00000003800; ENSBGRG00000026530
GO:0019900	kinase binding	molecular_function	2	523	41	18088	0.11457	0.157159	1.68708	ENSBGRG00000019510; ENSBGRG00000022853
GO:0008380	RNA splicing	biological_process	6	523	141	18088	0.114949	0.157563	1.47171	ENSBGRG00000004955; ENSBGRG00000011021; ENSBGRG00000011539; ENSBGRG00000021030; ENSBGRG00000023259; ENSBGRG00000026721
GO:0006879	cellular iron ion homeostasis	biological_process	2	523	42	18088	0.120881	0.165333	1.64691	ENSBGRG00000004380; ENSBGRG00000017989
GO:0000027	ribosomal large subunit assembly	biological_process	2	523	42	18088	0.120881	0.165333	1.64691	ENSBGRG00000011760; ENSBGRG00000022984
GO:0043410	positive regulation of MAPK cascade	biological_process	2	523	42	18088	0.120881	0.165333	1.64691	ENSBGRG00000023842; ENSBGRG00000025872
GO:0016279	protein-lysine N-methyltransferase activity	molecular_function	1	523	21	18088	0.122237	0.165622	1.64691	ENSBGRG00000002260
GO:0014070	response to organic cyclic compound	biological_process	1	523	21	18088	0.122237	0.165622	1.64691	ENSBGRG00000002455
GO:0060348	bone development	biological_process	1	523	21	18088	0.122237	0.165622	1.64691	ENSBGRG00000004215
GO:0099060	integral component of postsynaptic specialization membrane	cellular_component	1	523	21	18088	0.122237	0.165622	1.64691	ENSBGRG00000004361
GO:0010811	positive regulation of cell-substrate adhesion	biological_process	1	523	21	18088	0.122237	0.165622	1.64691	ENSBGRG00000005750
GO:0000070	mitotic sister chromatid segregation	biological_process	1	523	21	18088	0.122237	0.165622	1.64691	ENSBGRG00000006589
GO:0008536	Ran GTPase binding	molecular_function	1	523	21	18088	0.122237	0.165622	1.64691	ENSBGRG00000010295
GO:0060071	Wnt signaling pathway, planar cell polarity pathway	biological_process	1	523	21	18088	0.122237	0.165622	1.64691	ENSBGRG00000012559
GO:0030515	snoRNA binding	molecular_function	1	523	21	18088	0.122237	0.165622	1.64691	ENSBGRG00000022101
GO:0008047	enzyme activator activity	molecular_function	1	523	21	18088	0.122237	0.165622	1.64691	ENSBGRG00000022411
GO:0009409	response to cold	biological_process	1	523	21	18088	0.122237	0.165622	1.64691	ENSBGRG00000022703
GO:0070180	large ribosomal subunit rRNA binding	molecular_function	1	523	21	18088	0.122237	0.165622	1.64691	ENSBGRG00000022984
GO:0071949	FAD binding	molecular_function	1	523	21	18088	0.122237	0.165622	1.64691	ENSBGRG00000023172
GO:0005802	trans-Golgi network	cellular_component	4	523	91	18088	0.123607	0.167297	1.52022	ENSBGRG00000003591; ENSBGRG00000006242; ENSBGRG00000021707; ENSBGRG00000021843
GO:0005929	cilium	cellular_component	5	523	117	18088	0.123651	0.167297	1.478	ENSBGRG00000014682; ENSBGRG00000022826; ENSBGRG00000023037; ENSBGRG00000023099; ENSBGRG00000026530
GO:0032580	Golgi cisterna membrane	cellular_component	2	523	43	18088	0.127316	0.171516	1.60861	ENSBGRG00000006242; ENSBGRG00000019378
GO:0065003	protein-containing complex assembly	biological_process	2	523	43	18088	0.127316	0.171516	1.60861	ENSBGRG00000006589; ENSBGRG00000011056
GO:0005581	collagen trimer	cellular_component	2	523	43	18088	0.127316	0.171516	1.60861	ENSBGRG00000009477; ENSBGRG00000010063
GO:0008584	male gonad development	biological_process	2	523	43	18088	0.127316	0.171516	1.60861	ENSBGRG00000010170; ENSBGRG00000015970
GO:0032587	ruffle membrane	cellular_component	2	523	43	18088	0.127316	0.171516	1.60861	ENSBGRG00000014796; ENSBGRG00000026530
GO:0009617	response to bacterium	biological_process	2	523	43	18088	0.127316	0.171516	1.60861	ENSBGRG00000015901; ENSBGRG00000015932
GO:0005667	transcription factor complex	cellular_component	5	523	119	18088	0.131019	0.176063	1.45315	ENSBGRG00000002014; ENSBGRG00000018657; ENSBGRG00000021157; ENSBGRG00000022855; ENSBGRG00000023390
GO:0045277	respiratory chain complex IV	cellular_component	1	523	22	18088	0.132	0.176063	1.57205	ENSBGRG00000001660
GO:0051017	actin filament bundle assembly	biological_process	1	523	22	18088	0.132	0.176063	1.57205	ENSBGRG00000002970
GO:0099560	synaptic membrane adhesion	biological_process	1	523	22	18088	0.132	0.176063	1.57205	ENSBGRG00000004215
GO:0006911	phagocytosis, engulfment	biological_process	1	523	22	18088	0.132	0.176063	1.57205	ENSBGRG00000008065
GO:0051592	response to calcium ion	biological_process	1	523	22	18088	0.132	0.176063	1.57205	ENSBGRG00000011861
GO:2000300	regulation of synaptic vesicle exocytosis	biological_process	1	523	22	18088	0.132	0.176063	1.57205	ENSBGRG00000012559
GO:0008630	intrinsic apoptotic signaling pathway in response to DNA damage	biological_process	1	523	22	18088	0.132	0.176063	1.57205	ENSBGRG00000014822
GO:0030017	sarcomere	cellular_component	1	523	22	18088	0.132	0.176063	1.57205	ENSBGRG00000018601
GO:0006891	intra-Golgi vesicle-mediated transport	biological_process	1	523	22	18088	0.132	0.176063	1.57205	ENSBGRG00000021882
GO:0042110	T cell activation	biological_process	1	523	22	18088	0.132	0.176063	1.57205	ENSBGRG00000022358
GO:0019955	cytokine binding	molecular_function	1	523	22	18088	0.132	0.176063	1.57205	ENSBGRG00000023915
GO:0050772	positive regulation of axonogenesis	biological_process	1	523	22	18088	0.132	0.176063	1.57205	ENSBGRG00000025111
GO:0060170	ciliary membrane	cellular_component	1	523	22	18088	0.132	0.176063	1.57205	ENSBGRG00000025872
GO:0030433	ubiquitin-dependent ERAD pathway	biological_process	2	523	44	18088	0.13387	0.178178	1.57205	ENSBGRG00000000181; ENSBGRG00000014168
GO:0006367	transcription initiation from RNA polymerase II promoter	biological_process	2	523	44	18088	0.13387	0.178178	1.57205	ENSBGRG00000003582; ENSBGRG00000012093
GO:0031982	vesicle	cellular_component	2	523	44	18088	0.13387	0.178178	1.57205	ENSBGRG00000005066; ENSBGRG00000023099
GO:0016477	cell migration	biological_process	4	523	94	18088	0.13641	0.181302	1.47171	ENSBGRG00000000208; ENSBGRG00000002970; ENSBGRG00000021707; ENSBGRG00000021843
GO:0004888	transmembrane signaling receptor activity	molecular_function	4	523	94	18088	0.13641	0.181302	1.47171	ENSBGRG00000005742; ENSBGRG00000005842; ENSBGRG00000023842; ENSBGRG00000024041
GO:0005829	cytosol	cellular_component	76	523	2359	18088	0.13784	0.183073	1.11423	ENSBGRG00000000167; ENSBGRG00000000181; ENSBGRG00000001631; ENSBGRG00000001772; ENSBGRG00000001867; ENSBGRG00000001957; ENSBGRG00000002455; ENSBGRG00000002692; ENSBGRG00000002916; ENSBGRG00000003591; ENSBGRG00000003800; ENSBGRG00000003974; ENSBGRG00000004380; ENSBGRG00000004593; ENSBGRG00000004876; ENSBGRG00000005066; ENSBGRG00000006123; ENSBGRG00000006242; ENSBGRG00000006589; ENSBGRG00000006673;…
GO:0004519	endonuclease activity	molecular_function	29	523	841	18088	0.138207	0.183432	1.19259	ENSBGRG00000000892; ENSBGRG00000001094; ENSBGRG00000001331; ENSBGRG00000001680; ENSBGRG00000001771; ENSBGRG00000003042; ENSBGRG00000003307; ENSBGRG00000003525; ENSBGRG00000003620; ENSBGRG00000004152; ENSBGRG00000004410; ENSBGRG00000011599; ENSBGRG00000014503; ENSBGRG00000014906; ENSBGRG00000015455; ENSBGRG00000015972; ENSBGRG00000016056; ENSBGRG00000016094; ENSBGRG00000016859; ENSBGRG00000020032;…
GO:0043547	positive regulation of GTPase activity	biological_process	3	523	69	18088	0.138948	0.184285	1.5037	ENSBGRG00000006242; ENSBGRG00000014796; ENSBGRG00000023304
GO:0035064	methylated histone binding	molecular_function	2	523	45	18088	0.140539	0.186132	1.53711	ENSBGRG00000010108; ENSBGRG00000017670
GO:0005201	extracellular matrix structural constituent	molecular_function	2	523	45	18088	0.140539	0.186132	1.53711	ENSBGRG00000012059; ENSBGRG00000013466
GO:0043025	neuronal cell body	cellular_component	8	523	205	18088	0.14107	0.186666	1.34966	ENSBGRG00000002365; ENSBGRG00000005742; ENSBGRG00000006680; ENSBGRG00000010778; ENSBGRG00000011295; ENSBGRG00000012559; ENSBGRG00000022855; ENSBGRG00000023076
GO:0031624	ubiquitin conjugating enzyme binding	molecular_function	1	523	23	18088	0.141934	0.186666	1.5037	ENSBGRG00000000459
GO:0060076	excitatory synapse	cellular_component	1	523	23	18088	0.141934	0.186666	1.5037	ENSBGRG00000004361
GO:0051482	positive regulation of cytosolic calcium ion concentration involved in phospholipase C-activating G protein-coupled signaling pathway	biological_process	1	523	23	18088	0.141934	0.186666	1.5037	ENSBGRG00000009818
GO:0048025	negative regulation of mRNA splicing, via spliceosome	biological_process	1	523	23	18088	0.141934	0.186666	1.5037	ENSBGRG00000011021
GO:0002088	lens development in camera-type eye	biological_process	1	523	23	18088	0.141934	0.186666	1.5037	ENSBGRG00000012093
GO:0010508	positive regulation of autophagy	biological_process	1	523	23	18088	0.141934	0.186666	1.5037	ENSBGRG00000018477
GO:0015631	tubulin binding	molecular_function	1	523	23	18088	0.141934	0.186666	1.5037	ENSBGRG00000019586
GO:0007187	G protein-coupled receptor signaling pathway, coupled to cyclic nucleotide second messenger	biological_process	1	523	23	18088	0.141934	0.186666	1.5037	ENSBGRG00000023086
GO:0070979	protein K11-linked ubiquitination	biological_process	1	523	23	18088	0.141934	0.186666	1.5037	ENSBGRG00000025684
GO:0050821	protein stabilization	biological_process	4	523	96	18088	0.145258	0.190905	1.44105	ENSBGRG00000003800; ENSBGRG00000012559; ENSBGRG00000018477; ENSBGRG00000020602
GO:0036464	cytoplasmic ribonucleoprotein granule	cellular_component	2	523	46	18088	0.147316	0.193475	1.5037	ENSBGRG00000009916; ENSBGRG00000022358
GO:0006397	mRNA processing	biological_process	6	523	151	18088	0.148374	0.194728	1.37424	ENSBGRG00000004955; ENSBGRG00000011021; ENSBGRG00000011539; ENSBGRG00000021030; ENSBGRG00000023259; ENSBGRG00000026721
GO:0007010	cytoskeleton organization	biological_process	3	523	71	18088	0.149587	0.196183	1.46134	ENSBGRG00000018601; ENSBGRG00000021472; ENSBGRG00000023037
GO:0001085	RNA polymerase II transcription factor binding	molecular_function	1	523	24	18088	0.15202	0.197994	1.44105	ENSBGRG00000002014
GO:0043280	positive regulation of cysteine-type endopeptidase activity involved in apoptotic process	biological_process	1	523	24	18088	0.15202	0.197994	1.44105	ENSBGRG00000003846
GO:0001932	regulation of protein phosphorylation	biological_process	1	523	24	18088	0.15202	0.197994	1.44105	ENSBGRG00000012559
GO:0050661	NADP binding	molecular_function	1	523	24	18088	0.15202	0.197994	1.44105	ENSBGRG00000017341
GO:0001205	distal enhancer DNA-binding transcription activator activity, RNA polymerase II-specific	molecular_function	1	523	24	18088	0.15202	0.197994	1.44105	ENSBGRG00000018657
GO:0000462	maturation of SSU-rRNA from tricistronic rRNA transcript (SSU-rRNA, 5.8S rRNA, LSU-rRNA)	biological_process	1	523	24	18088	0.15202	0.197994	1.44105	ENSBGRG00000022101
GO:0000028	ribosomal small subunit assembly	biological_process	1	523	24	18088	0.15202	0.197994	1.44105	ENSBGRG00000022585
GO:0097711	ciliary basal body-plasma membrane docking	biological_process	1	523	24	18088	0.15202	0.197994	1.44105	ENSBGRG00000022706
GO:0045668	negative regulation of osteoblast differentiation	biological_process	1	523	24	18088	0.15202	0.197994	1.44105	ENSBGRG00000023703
GO:0001568	blood vessel development	biological_process	1	523	24	18088	0.15202	0.197994	1.44105	ENSBGRG00000025062
GO:0051965	positive regulation of synapse assembly	biological_process	2	523	47	18088	0.154198	0.200553	1.47171	ENSBGRG00000004361; ENSBGRG00000019546
GO:0008233	peptidase activity	molecular_function	2	523	47	18088	0.154198	0.200553	1.47171	ENSBGRG00000006680; ENSBGRG00000010642
GO:0001227	DNA-binding transcription repressor activity, RNA polymerase II-specific	molecular_function	3	523	73	18088	0.160527	0.20842	1.4213	ENSBGRG00000010170; ENSBGRG00000015728; ENSBGRG00000024699
GO:0043130	ubiquitin binding	molecular_function	2	523	48	18088	0.161178	0.20842	1.44105	ENSBGRG00000000455; ENSBGRG00000004876
GO:0007611	learning or memory	biological_process	1	523	25	18088	0.16224	0.20842	1.3834	ENSBGRG00000002365
GO:0015074	DNA integration	biological_process	1	523	25	18088	0.16224	0.20842	1.3834	ENSBGRG00000002508
GO:1990841	promoter-specific chromatin binding	molecular_function	1	523	25	18088	0.16224	0.20842	1.3834	ENSBGRG00000003582
GO:0007157	heterophilic cell-cell adhesion via plasma membrane cell adhesion molecules	biological_process	1	523	25	18088	0.16224	0.20842	1.3834	ENSBGRG00000004215
GO:0060291	long-term synaptic potentiation	biological_process	1	523	25	18088	0.16224	0.20842	1.3834	ENSBGRG00000004361
GO:0006487	protein N-linked glycosylation	biological_process	1	523	25	18088	0.16224	0.20842	1.3834	ENSBGRG00000008204
GO:0030658	transport vesicle membrane	cellular_component	1	523	25	18088	0.16224	0.20842	1.3834	ENSBGRG00000008958
GO:0008542	visual learning	biological_process	1	523	25	18088	0.16224	0.20842	1.3834	ENSBGRG00000011295
GO:0042531	positive regulation of tyrosine phosphorylation of STAT protein	biological_process	1	523	25	18088	0.16224	0.20842	1.3834	ENSBGRG00000014590
GO:0005160	transforming growth factor beta receptor binding	molecular_function	1	523	25	18088	0.16224	0.20842	1.3834	ENSBGRG00000018527
GO:0019888	protein phosphatase regulator activity	molecular_function	1	523	25	18088	0.16224	0.20842	1.3834	ENSBGRG00000018709
GO:0017112	Rab guanyl-nucleotide exchange factor activity	molecular_function	1	523	25	18088	0.16224	0.20842	1.3834	ENSBGRG00000021882
GO:0030670	phagocytic vesicle membrane	cellular_component	1	523	25	18088	0.16224	0.20842	1.3834	ENSBGRG00000023099
GO:0008544	epidermis development	biological_process	1	523	25	18088	0.16224	0.20842	1.3834	ENSBGRG00000023453
GO:0010595	positive regulation of endothelial cell migration	biological_process	1	523	25	18088	0.16224	0.20842	1.3834	ENSBGRG00000023842
GO:0032868	response to insulin	biological_process	1	523	25	18088	0.16224	0.20842	1.3834	ENSBGRG00000026530
GO:0005814	centriole	cellular_component	3	523	74	18088	0.166104	0.213238	1.4021	ENSBGRG00000008016; ENSBGRG00000020146; ENSBGRG00000022706
GO:0005762	mitochondrial large ribosomal subunit	cellular_component	2	523	49	18088	0.168252	0.215848	1.41164	ENSBGRG00000011760; ENSBGRG00000018067
GO:0000209	protein polyubiquitination	biological_process	4	523	101	18088	0.168405	0.215898	1.36971	ENSBGRG00000000181; ENSBGRG00000003974; ENSBGRG00000004380; ENSBGRG00000014168
GO:0007275	multicellular organism development	biological_process	10	523	273	18088	0.169112	0.216656	1.26685	ENSBGRG00000008866; ENSBGRG00000009916; ENSBGRG00000010340; ENSBGRG00000010423; ENSBGRG00000010497; ENSBGRG00000019348; ENSBGRG00000020146; ENSBGRG00000021159; ENSBGRG00000024120; ENSBGRG00000025111
GO:0019899	enzyme binding	molecular_function	5	523	129	18088	0.170819	0.218694	1.34051	ENSBGRG00000001300; ENSBGRG00000012559; ENSBGRG00000022037; ENSBGRG00000022411; ENSBGRG00000022850
GO:0005506	iron ion binding	molecular_function	3	523	75	18088	0.171749	0.219456	1.3834	ENSBGRG00000010778; ENSBGRG00000011853; ENSBGRG00000024892
GO:0005179	hormone activity	molecular_function	3	523	75	18088	0.171749	0.219456	1.3834	ENSBGRG00000014333; ENSBGRG00000016767; ENSBGRG00000018527
GO:0035725	sodium ion transmembrane transport	biological_process	1	523	26	18088	0.172579	0.219456	1.3302	ENSBGRG00000002768
GO:0031397	negative regulation of protein ubiquitination	biological_process	1	523	26	18088	0.172579	0.219456	1.3302	ENSBGRG00000003800
GO:0007080	mitotic metaphase plate congression	biological_process	1	523	26	18088	0.172579	0.219456	1.3302	ENSBGRG00000006589
GO:0050853	B cell receptor signaling pathway	biological_process	1	523	26	18088	0.172579	0.219456	1.3302	ENSBGRG00000008065
GO:0006695	cholesterol biosynthetic process	biological_process	1	523	26	18088	0.172579	0.219456	1.3302	ENSBGRG00000015970
GO:0034644	cellular response to UV	biological_process	1	523	26	18088	0.172579	0.219456	1.3302	ENSBGRG00000021157
GO:1900087	positive regulation of G1/S transition of mitotic cell cycle	biological_process	1	523	26	18088	0.172579	0.219456	1.3302	ENSBGRG00000021574
GO:0001938	positive regulation of endothelial cell proliferation	biological_process	1	523	26	18088	0.172579	0.219456	1.3302	ENSBGRG00000023842
GO:0043123	positive regulation of I-kappaB kinase/NF-kappaB signaling	biological_process	4	523	102	18088	0.1732	0.219948	1.35628	ENSBGRG00000002365; ENSBGRG00000014822; ENSBGRG00000018477; ENSBGRG00000021574
GO:0010008	endosome membrane	cellular_component	4	523	102	18088	0.1732	0.219948	1.35628	ENSBGRG00000013080; ENSBGRG00000013203; ENSBGRG00000020422; ENSBGRG00000023644
GO:0008284	positive regulation of cell proliferation	biological_process	10	523	275	18088	0.174782	0.221807	1.25764	ENSBGRG00000000900; ENSBGRG00000001957; ENSBGRG00000004593; ENSBGRG00000005761; ENSBGRG00000009916; ENSBGRG00000013699; ENSBGRG00000016318; ENSBGRG00000020366; ENSBGRG00000022850; ENSBGRG00000023842
GO:0050896	response to stimulus	biological_process	2	523	50	18088	0.175414	0.222459	1.3834	ENSBGRG00000010938; ENSBGRG00000013988
GO:0000122	negative regulation of transcription by RNA polymerase II	biological_process	15	523	427	18088	0.176116	0.223199	1.21493	ENSBGRG00000006673; ENSBGRG00000010170; ENSBGRG00000011021; ENSBGRG00000012093; ENSBGRG00000012520; ENSBGRG00000018657; ENSBGRG00000020948; ENSBGRG00000021157; ENSBGRG00000021759; ENSBGRG00000022098; ENSBGRG00000022850; ENSBGRG00000023703; ENSBGRG00000024586; ENSBGRG00000024699; ENSBGRG00000026530
GO:0031175	neuron projection development	biological_process	3	523	76	18088	0.17746	0.22475	1.3652	ENSBGRG00000018132; ENSBGRG00000020679; ENSBGRG00000024026
GO:0016324	apical plasma membrane	cellular_component	6	523	159	18088	0.178036	0.225328	1.3051	ENSBGRG00000002644; ENSBGRG00000002662; ENSBGRG00000003974; ENSBGRG00000005634; ENSBGRG00000016318; ENSBGRG00000026530
GO:0045893	positive regulation of transcription, DNA-templated	biological_process	11	523	307	18088	0.180484	0.228227	1.23921	ENSBGRG00000002455; ENSBGRG00000012093; ENSBGRG00000012559; ENSBGRG00000013411; ENSBGRG00000018094; ENSBGRG00000018477; ENSBGRG00000018657; ENSBGRG00000021759; ENSBGRG00000022599; ENSBGRG00000022703; ENSBGRG00000023390
GO:0046872	metal ion binding	molecular_function	154	523	5025	18088	0.180568	0.228227	1.05992	ENSBGRG00000000208; ENSBGRG00000000356; ENSBGRG00000000429; ENSBGRG00000000436; ENSBGRG00000000892; ENSBGRG00000001062; ENSBGRG00000001094; ENSBGRG00000001288; ENSBGRG00000001331; ENSBGRG00000001680; ENSBGRG00000001765; ENSBGRG00000001771; ENSBGRG00000002057; ENSBGRG00000002089; ENSBGRG00000002397; ENSBGRG00000002567; ENSBGRG00000002602; ENSBGRG00000002692; ENSBGRG00000002846; ENSBGRG00000002904;…
GO:0003697	single-stranded DNA binding	molecular_function	2	523	51	18088	0.182659	0.229326	1.35628	ENSBGRG00000010170; ENSBGRG00000023261
GO:0007005	mitochondrion organization	biological_process	2	523	51	18088	0.182659	0.229326	1.35628	ENSBGRG00000010900; ENSBGRG00000019825
GO:0007507	heart development	biological_process	4	523	104	18088	0.182944	0.229326	1.3302	ENSBGRG00000011365; ENSBGRG00000020948; ENSBGRG00000022826; ENSBGRG00000024586
GO:0019886	antigen processing and presentation of exogenous peptide antigen via MHC class II	biological_process	1	523	27	18088	0.183022	0.229326	1.28093	ENSBGRG00000002692
GO:0071560	cellular response to transforming growth factor beta stimulus	biological_process	1	523	27	18088	0.183022	0.229326	1.28093	ENSBGRG00000006673
GO:0000902	cell morphogenesis	biological_process	1	523	27	18088	0.183022	0.229326	1.28093	ENSBGRG00000012093
GO:0045600	positive regulation of fat cell differentiation	biological_process	1	523	27	18088	0.183022	0.229326	1.28093	ENSBGRG00000013739
GO:0010862	positive regulation of pathway-restricted SMAD protein phosphorylation	biological_process	1	523	27	18088	0.183022	0.229326	1.28093	ENSBGRG00000018527
GO:0051781	positive regulation of cell division	biological_process	1	523	27	18088	0.183022	0.229326	1.28093	ENSBGRG00000020366
GO:0032266	phosphatidylinositol-3-phosphate binding	molecular_function	1	523	27	18088	0.183022	0.229326	1.28093	ENSBGRG00000020477
GO:0000784	nuclear chromosome, telomeric region	cellular_component	1	523	27	18088	0.183022	0.229326	1.28093	ENSBGRG00000023261
GO:0051496	positive regulation of stress fiber assembly	biological_process	1	523	27	18088	0.183022	0.229326	1.28093	ENSBGRG00000023304
GO:0070491	repressing transcription factor binding	molecular_function	1	523	27	18088	0.183022	0.229326	1.28093	ENSBGRG00000023703
GO:0031625	ubiquitin protein ligase binding	molecular_function	6	523	161	18088	0.18582	0.232677	1.28889	ENSBGRG00000003800; ENSBGRG00000004380; ENSBGRG00000014168; ENSBGRG00000014822; ENSBGRG00000024311; ENSBGRG00000025684
GO:0050839	cell adhesion molecule binding	molecular_function	1	523	28	18088	0.193554	0.240918	1.23518	ENSBGRG00000004215
GO:0045669	positive regulation of osteoblast differentiation	biological_process	1	523	28	18088	0.193554	0.240918	1.23518	ENSBGRG00000004593
GO:0071260	cellular response to mechanical stimulus	biological_process	1	523	28	18088	0.193554	0.240918	1.23518	ENSBGRG00000006673
GO:0043021	ribonucleoprotein complex binding	molecular_function	1	523	28	18088	0.193554	0.240918	1.23518	ENSBGRG00000018132
GO:0003151	outflow tract morphogenesis	biological_process	1	523	28	18088	0.193554	0.240918	1.23518	ENSBGRG00000018657
GO:0001786	phosphatidylserine binding	molecular_function	1	523	28	18088	0.193554	0.240918	1.23518	ENSBGRG00000018833
GO:0032755	positive regulation of interleukin-6 production	biological_process	1	523	28	18088	0.193554	0.240918	1.23518	ENSBGRG00000022850
GO:0009408	response to heat	biological_process	1	523	28	18088	0.193554	0.240918	1.23518	ENSBGRG00000023076
GO:0019233	sensory perception of pain	biological_process	1	523	28	18088	0.193554	0.240918	1.23518	ENSBGRG00000023086
GO:0000139	Golgi membrane	cellular_component	11	523	313	18088	0.197345	0.245032	1.21545	ENSBGRG00000000629; ENSBGRG00000001631; ENSBGRG00000003591; ENSBGRG00000015078; ENSBGRG00000019378; ENSBGRG00000021707; ENSBGRG00000021804; ENSBGRG00000021843; ENSBGRG00000021882; ENSBGRG00000024403; ENSBGRG00000024689
GO:0007018	microtubule-based movement	biological_process	2	523	53	18088	0.19738	0.245032	1.3051	ENSBGRG00000002692; ENSBGRG00000018411
GO:0016740	transferase activity	molecular_function	2	523	53	18088	0.19738	0.245032	1.3051	ENSBGRG00000010461; ENSBGRG00000024644
GO:0051028	mRNA transport	biological_process	2	523	53	18088	0.19738	0.245032	1.3051	ENSBGRG00000023259; ENSBGRG00000026721
GO:0030424	axon	cellular_component	7	523	194	18088	0.200614	0.248883	1.24792	ENSBGRG00000004215; ENSBGRG00000005742; ENSBGRG00000008052; ENSBGRG00000009477; ENSBGRG00000012559; ENSBGRG00000018956; ENSBGRG00000023046
GO:0007229	integrin-mediated signaling pathway	biological_process	1	523	29	18088	0.20416	0.252285	1.19259	ENSBGRG00000000208
GO:0051216	cartilage development	biological_process	1	523	29	18088	0.20416	0.252285	1.19259	ENSBGRG00000002014
GO:0001755	neural crest cell migration	biological_process	1	523	29	18088	0.20416	0.252285	1.19259	ENSBGRG00000007723
GO:0005109	frizzled binding	molecular_function	1	523	29	18088	0.20416	0.252285	1.19259	ENSBGRG00000012559
GO:0016311	dephosphorylation	biological_process	1	523	29	18088	0.20416	0.252285	1.19259	ENSBGRG00000022037
GO:0009612	response to mechanical stimulus	biological_process	1	523	29	18088	0.20416	0.252285	1.19259	ENSBGRG00000026530
GO:0005743	mitochondrial inner membrane	cellular_component	9	523	255	18088	0.205255	0.253471	1.22065	ENSBGRG00000006673; ENSBGRG00000010900; ENSBGRG00000011760; ENSBGRG00000017341; ENSBGRG00000018055; ENSBGRG00000018067; ENSBGRG00000021233; ENSBGRG00000021326; ENSBGRG00000022585
GO:0004674	protein serine/threonine kinase activity	molecular_function	7	523	196	18088	0.208099	0.256815	1.23518	ENSBGRG00000008016; ENSBGRG00000011365; ENSBGRG00000014796; ENSBGRG00000014822; ENSBGRG00000015911; ENSBGRG00000018477; ENSBGRG00000022826
GO:0005925	focal adhesion	cellular_component	6	523	167	18088	0.20998	0.258966	1.24258	ENSBGRG00000000208; ENSBGRG00000002970; ENSBGRG00000003974; ENSBGRG00000009916; ENSBGRG00000011056; ENSBGRG00000026530
GO:0001525	angiogenesis	biological_process	5	523	138	18088	0.210369	0.259129	1.25308	ENSBGRG00000005750; ENSBGRG00000008142; ENSBGRG00000012093; ENSBGRG00000023304; ENSBGRG00000023842
GO:0070062	extracellular exosome	cellular_component	17	523	504	18088	0.210387	0.259129	1.16656	ENSBGRG00000000455; ENSBGRG00000001957; ENSBGRG00000002692; ENSBGRG00000003591; ENSBGRG00000009916; ENSBGRG00000012059; ENSBGRG00000012989; ENSBGRG00000013088; ENSBGRG00000013699; ENSBGRG00000021472; ENSBGRG00000022358; ENSBGRG00000022984; ENSBGRG00000023099; ENSBGRG00000023304; ENSBGRG00000023453; ENSBGRG00000025111; ENSBGRG00000025855
GO:0031514	motile cilium	cellular_component	2	523	55	18088	0.212375	0.261064	1.25764	ENSBGRG00000006123; ENSBGRG00000023037
GO:0000785	chromatin	cellular_component	2	523	55	18088	0.212375	0.261064	1.25764	ENSBGRG00000012093; ENSBGRG00000021574
GO:0032496	response to lipopolysaccharide	biological_process	2	523	55	18088	0.212375	0.261064	1.25764	ENSBGRG00000022850; ENSBGRG00000023086
GO:0006366	transcription by RNA polymerase II	biological_process	4	523	110	18088	0.213311	0.261838	1.25764	ENSBGRG00000002455; ENSBGRG00000003582; ENSBGRG00000012559; ENSBGRG00000023259
GO:0031492	nucleosomal DNA binding	molecular_function	1	523	30	18088	0.214829	0.261838	1.15284	ENSBGRG00000001176
GO:0032355	response to estradiol	biological_process	1	523	30	18088	0.214829	0.261838	1.15284	ENSBGRG00000002455
GO:0006606	protein import into nucleus	biological_process	1	523	30	18088	0.214829	0.261838	1.15284	ENSBGRG00000010238
GO:0006378	mRNA polyadenylation	biological_process	1	523	30	18088	0.214829	0.261838	1.15284	ENSBGRG00000010655
GO:0019898	extrinsic component of membrane	cellular_component	1	523	30	18088	0.214829	0.261838	1.15284	ENSBGRG00000020477
GO:0015991	ATP hydrolysis coupled proton transport	biological_process	1	523	30	18088	0.214829	0.261838	1.15284	ENSBGRG00000020907
GO:0016791	phosphatase activity	molecular_function	1	523	30	18088	0.214829	0.261838	1.15284	ENSBGRG00000022037
GO:0033138	positive regulation of peptidyl-serine phosphorylation	biological_process	1	523	30	18088	0.214829	0.261838	1.15284	ENSBGRG00000023304
GO:0014068	positive regulation of phosphatidylinositol 3-kinase signaling	biological_process	1	523	30	18088	0.214829	0.261838	1.15284	ENSBGRG00000023842
GO:0003707	steroid hormone receptor activity	molecular_function	1	523	30	18088	0.214829	0.261838	1.15284	ENSBGRG00000024120
GO:0031398	positive regulation of protein ubiquitination	biological_process	1	523	30	18088	0.214829	0.261838	1.15284	ENSBGRG00000025062
GO:0030864	cortical actin cytoskeleton	cellular_component	1	523	30	18088	0.214829	0.261838	1.15284	ENSBGRG00000026530
GO:0005768	endosome	cellular_component	5	523	139	18088	0.214952	0.261838	1.24407	ENSBGRG00000015629; ENSBGRG00000017989; ENSBGRG00000020146; ENSBGRG00000022383; ENSBGRG00000023842
GO:0071356	cellular response to tumor necrosis factor	biological_process	2	523	56	18088	0.219963	0.267595	1.23518	ENSBGRG00000002916; ENSBGRG00000010170
GO:0005543	phospholipid binding	molecular_function	2	523	56	18088	0.219963	0.267595	1.23518	ENSBGRG00000013080; ENSBGRG00000013203
GO:0014069	postsynaptic density	cellular_component	6	523	170	18088	0.22248	0.270482	1.22065	ENSBGRG00000004215; ENSBGRG00000009636; ENSBGRG00000012559; ENSBGRG00000018169; ENSBGRG00000021472; ENSBGRG00000026721
GO:0070374	positive regulation of ERK1 and ERK2 cascade	biological_process	4	523	112	18088	0.223773	0.271879	1.23518	ENSBGRG00000005634; ENSBGRG00000010063; ENSBGRG00000023842; ENSBGRG00000026530
GO:0031410	cytoplasmic vesicle	cellular_component	5	523	141	18088	0.224218	0.272244	1.22642	ENSBGRG00000006242; ENSBGRG00000011919; ENSBGRG00000012559; ENSBGRG00000019348; ENSBGRG00000026530
GO:1990837	sequence-specific double-stranded DNA binding	molecular_function	1	523	31	18088	0.225547	0.272276	1.11565	ENSBGRG00000002455
GO:0015485	cholesterol binding	molecular_function	1	523	31	18088	0.225547	0.272276	1.11565	ENSBGRG00000010958
GO:0008013	beta-catenin binding	molecular_function	1	523	31	18088	0.225547	0.272276	1.11565	ENSBGRG00000012559
GO:0016328	lateral plasma membrane	cellular_component	1	523	31	18088	0.225547	0.272276	1.11565	ENSBGRG00000012559
GO:0016301	kinase activity	molecular_function	1	523	31	18088	0.225547	0.272276	1.11565	ENSBGRG00000014796
GO:0007565	female pregnancy	biological_process	1	523	31	18088	0.225547	0.272276	1.11565	ENSBGRG00000023048
GO:0042060	wound healing	biological_process	1	523	31	18088	0.225547	0.272276	1.11565	ENSBGRG00000023453
GO:0030218	erythrocyte differentiation	biological_process	1	523	31	18088	0.225547	0.272276	1.11565	ENSBGRG00000023915
GO:0005881	cytoplasmic microtubule	cellular_component	1	523	31	18088	0.225547	0.272276	1.11565	ENSBGRG00000026530
GO:0003964	RNA-directed DNA polymerase activity	molecular_function	108	523	3523	18088	0.227152	0.274039	1.06023	ENSBGRG00000000356; ENSBGRG00000000429; ENSBGRG00000000436; ENSBGRG00000000892; ENSBGRG00000001062; ENSBGRG00000001094; ENSBGRG00000001288; ENSBGRG00000001331; ENSBGRG00000001680; ENSBGRG00000001765; ENSBGRG00000001771; ENSBGRG00000002089; ENSBGRG00000002397; ENSBGRG00000002508; ENSBGRG00000002567; ENSBGRG00000002602; ENSBGRG00000002846; ENSBGRG00000002904; ENSBGRG00000003017; ENSBGRG00000003042;…
GO:0030165	PDZ domain binding	molecular_function	2	523	57	18088	0.227605	0.274233	1.21351	ENSBGRG00000004215; ENSBGRG00000011612
GO:0016363	nuclear matrix	cellular_component	2	523	57	18088	0.227605	0.274233	1.21351	ENSBGRG00000012520; ENSBGRG00000021157
GO:0006310	DNA recombination	biological_process	97	523	3156	18088	0.230884	0.278007	1.06298	ENSBGRG00000000356; ENSBGRG00000000429; ENSBGRG00000000436; ENSBGRG00000000892; ENSBGRG00000001062; ENSBGRG00000001094; ENSBGRG00000001331; ENSBGRG00000001680; ENSBGRG00000001765; ENSBGRG00000001771; ENSBGRG00000002397; ENSBGRG00000002508; ENSBGRG00000002567; ENSBGRG00000002602; ENSBGRG00000002904; ENSBGRG00000003017; ENSBGRG00000003042; ENSBGRG00000003045; ENSBGRG00000003081; ENSBGRG00000003307;…
GO:0001501	skeletal system development	biological_process	2	523	58	18088	0.235296	0.282183	1.19259	ENSBGRG00000002014; ENSBGRG00000013411
GO:0005840	ribosome	cellular_component	2	523	58	18088	0.235296	0.282183	1.19259	ENSBGRG00000009916; ENSBGRG00000011551
GO:0051897	positive regulation of protein kinase B signaling	biological_process	2	523	58	18088	0.235296	0.282183	1.19259	ENSBGRG00000010063; ENSBGRG00000014333
GO:0000775	chromosome, centromeric region	cellular_component	1	523	32	18088	0.236302	0.282183	1.08078	ENSBGRG00000000767
GO:0070888	E-box binding	molecular_function	1	523	32	18088	0.236302	0.282183	1.08078	ENSBGRG00000002455
GO:0031526	brush border membrane	cellular_component	1	523	32	18088	0.236302	0.282183	1.08078	ENSBGRG00000002970
GO:0007626	locomotory behavior	biological_process	1	523	32	18088	0.236302	0.282183	1.08078	ENSBGRG00000011295
GO:0035176	social behavior	biological_process	1	523	32	18088	0.236302	0.282183	1.08078	ENSBGRG00000012559
GO:0009267	cellular response to starvation	biological_process	1	523	32	18088	0.236302	0.282183	1.08078	ENSBGRG00000016100
GO:0030173	integral component of Golgi membrane	cellular_component	1	523	32	18088	0.236302	0.282183	1.08078	ENSBGRG00000018196
GO:0043408	regulation of MAPK cascade	biological_process	1	523	32	18088	0.236302	0.282183	1.08078	ENSBGRG00000018527
GO:0048468	cell development	biological_process	1	523	32	18088	0.236302	0.282183	1.08078	ENSBGRG00000018527
GO:1901224	positive regulation of NIK/NF-kappaB signaling	biological_process	1	523	32	18088	0.236302	0.282183	1.08078	ENSBGRG00000025062
GO:0050852	T cell receptor signaling pathway	biological_process	2	523	59	18088	0.243033	0.290037	1.17238	ENSBGRG00000008096; ENSBGRG00000022358
GO:0016055	Wnt signaling pathway	biological_process	4	523	116	18088	0.245135	0.292361	1.19259	ENSBGRG00000004380; ENSBGRG00000010776; ENSBGRG00000012559; ENSBGRG00000019348
GO:0048306	calcium-dependent protein binding	molecular_function	1	523	33	18088	0.247085	0.294126	1.04803	ENSBGRG00000002365
GO:0042149	cellular response to glucose starvation	biological_process	1	523	33	18088	0.247085	0.294126	1.04803	ENSBGRG00000015911
GO:0005901	caveola	cellular_component	1	523	33	18088	0.247085	0.294126	1.04803	ENSBGRG00000022383
GO:0008017	microtubule binding	molecular_function	5	523	146	18088	0.247928	0.294943	1.18442	ENSBGRG00000002692; ENSBGRG00000018411; ENSBGRG00000019586; ENSBGRG00000020679; ENSBGRG00000026530
GO:0006413	translational initiation	biological_process	4	523	117	18088	0.250559	0.297807	1.1824	ENSBGRG00000001957; ENSBGRG00000009916; ENSBGRG00000013699; ENSBGRG00000022984
GO:0000381	regulation of alternative mRNA splicing, via spliceosome	biological_process	2	523	60	18088	0.25081	0.297807	1.15284	ENSBGRG00000001907; ENSBGRG00000011021
GO:0001934	positive regulation of protein phosphorylation	biological_process	2	523	60	18088	0.25081	0.297807	1.15284	ENSBGRG00000012559; ENSBGRG00000023842
GO:0003682	chromatin binding	molecular_function	8	523	238	18088	0.252493	0.299616	1.16252	ENSBGRG00000002849; ENSBGRG00000012093; ENSBGRG00000012520; ENSBGRG00000013739; ENSBGRG00000021574; ENSBGRG00000022599; ENSBGRG00000023703; ENSBGRG00000025684
GO:0005524	ATP binding	molecular_function	29	523	911	18088	0.255298	0.302754	1.10095	ENSBGRG00000000181; ENSBGRG00000001772; ENSBGRG00000001867; ENSBGRG00000008016; ENSBGRG00000010872; ENSBGRG00000010900; ENSBGRG00000011365; ENSBGRG00000011539; ENSBGRG00000014168; ENSBGRG00000014682; ENSBGRG00000014796; ENSBGRG00000014822; ENSBGRG00000015911; ENSBGRG00000018411; ENSBGRG00000018477; ENSBGRG00000021296; ENSBGRG00000021446; ENSBGRG00000021707; ENSBGRG00000021843; ENSBGRG00000022826;…
GO:0004842	ubiquitin-protein transferase activity	molecular_function	6	523	178	18088	0.257001	0.304581	1.16579	ENSBGRG00000000181; ENSBGRG00000003974; ENSBGRG00000004380; ENSBGRG00000024853; ENSBGRG00000025088; ENSBGRG00000025684
GO:0006369	termination of RNA polymerase II transcription	biological_process	1	523	34	18088	0.257883	0.304859	1.01721	ENSBGRG00000010655
GO:0070301	cellular response to hydrogen peroxide	biological_process	1	523	34	18088	0.257883	0.304859	1.01721	ENSBGRG00000023076
GO:0050660	flavin adenine dinucleotide binding	molecular_function	1	523	34	18088	0.257883	0.304859	1.01721	ENSBGRG00000023172
GO:0007169	transmembrane receptor protein tyrosine kinase signaling pathway	biological_process	1	523	34	18088	0.257883	0.304859	1.01721	ENSBGRG00000023842
GO:0022627	cytosolic small ribosomal subunit	cellular_component	3	523	90	18088	0.262962	0.310668	1.15284	ENSBGRG00000001957; ENSBGRG00000009916; ENSBGRG00000013699
GO:0016605	PML body	cellular_component	2	523	62	18088	0.266468	0.314613	1.11565	ENSBGRG00000000186; ENSBGRG00000014822
GO:0008283	cell proliferation	biological_process	5	523	150	18088	0.267388	0.315059	1.15284	ENSBGRG00000004380; ENSBGRG00000018477; ENSBGRG00000021296; ENSBGRG00000022984; ENSBGRG00000023304
GO:0030593	neutrophil chemotaxis	biological_process	1	523	35	18088	0.268687	0.315059	0.988145	ENSBGRG00000000208
GO:0007266	Rho protein signal transduction	biological_process	1	523	35	18088	0.268687	0.315059	0.988145	ENSBGRG00000007723
GO:0003755	peptidyl-prolyl cis-trans isomerase activity	molecular_function	1	523	35	18088	0.268687	0.315059	0.988145	ENSBGRG00000008380
GO:0035198	miRNA binding	molecular_function	1	523	35	18088	0.268687	0.315059	0.988145	ENSBGRG00000011021
GO:0005604	basement membrane	cellular_component	1	523	35	18088	0.268687	0.315059	0.988145	ENSBGRG00000011551
GO:0002020	protease binding	molecular_function	1	523	35	18088	0.268687	0.315059	0.988145	ENSBGRG00000016318
GO:0060021	roof of mouth development	biological_process	1	523	35	18088	0.268687	0.315059	0.988145	ENSBGRG00000020948
GO:0005903	brush border	cellular_component	1	523	35	18088	0.268687	0.315059	0.988145	ENSBGRG00000021707
GO:0032040	small-subunit processome	cellular_component	1	523	35	18088	0.268687	0.315059	0.988145	ENSBGRG00000022101
GO:0009749	response to glucose	biological_process	1	523	35	18088	0.268687	0.315059	0.988145	ENSBGRG00000022853
GO:0009952	anterior/posterior pattern specification	biological_process	2	523	63	18088	0.274341	0.321488	1.09794	ENSBGRG00000018094; ENSBGRG00000021157
GO:0016887	ATPase activity	molecular_function	3	523	92	18088	0.275803	0.323001	1.12777	ENSBGRG00000001772; ENSBGRG00000001867; ENSBGRG00000018411
GO:0010628	positive regulation of gene expression	biological_process	5	523	152	18088	0.277259	0.324503	1.13767	ENSBGRG00000005761; ENSBGRG00000012093; ENSBGRG00000021157; ENSBGRG00000021446; ENSBGRG00000026530
GO:0007286	spermatid development	biological_process	1	523	36	18088	0.279489	0.326301	0.960697	ENSBGRG00000000767
GO:0031234	extrinsic component of cytoplasmic side of plasma membrane	cellular_component	1	523	36	18088	0.279489	0.326301	0.960697	ENSBGRG00000002692
GO:0099061	integral component of postsynaptic density membrane	cellular_component	1	523	36	18088	0.279489	0.326301	0.960697	ENSBGRG00000004361
GO:0010506	regulation of autophagy	biological_process	1	523	36	18088	0.279489	0.326301	0.960697	ENSBGRG00000006233
GO:0003735	structural constituent of ribosome	molecular_function	10	523	308	18088	0.279819	0.326484	1.12289	ENSBGRG00000000795; ENSBGRG00000001957; ENSBGRG00000009916; ENSBGRG00000011551; ENSBGRG00000011760; ENSBGRG00000013699; ENSBGRG00000018067; ENSBGRG00000020059; ENSBGRG00000020721; ENSBGRG00000022984
GO:0016787	hydrolase activity	molecular_function	2	523	64	18088	0.282237	0.329101	1.08078	ENSBGRG00000013239; ENSBGRG00000016736
GO:0045121	membrane raft	cellular_component	4	523	123	18088	0.28368	0.33058	1.12472	ENSBGRG00000016318; ENSBGRG00000023046; ENSBGRG00000023086; ENSBGRG00000023842
GO:0006468	protein phosphorylation	biological_process	6	523	185	18088	0.28839	0.335567	1.12168	ENSBGRG00000000900; ENSBGRG00000008016; ENSBGRG00000014796; ENSBGRG00000014822; ENSBGRG00000015911; ENSBGRG00000018477
GO:0000184	nuclear-transcribed mRNA catabolic process, nonsense-mediated decay	biological_process	4	523	124	18088	0.289283	0.335567	1.11565	ENSBGRG00000001957; ENSBGRG00000009916; ENSBGRG00000013699; ENSBGRG00000022984
GO:0001726	ruffle	cellular_component	2	523	65	18088	0.290153	0.335567	1.06416	ENSBGRG00000002365; ENSBGRG00000002970
GO:0001540	amyloid-beta binding	molecular_function	1	523	37	18088	0.290278	0.335567	0.934732	ENSBGRG00000000208
GO:0016236	macroautophagy	biological_process	1	523	37	18088	0.290278	0.335567	0.934732	ENSBGRG00000000455
GO:0008203	cholesterol metabolic process	biological_process	1	523	37	18088	0.290278	0.335567	0.934732	ENSBGRG00000002970
GO:0031146	SCF-dependent proteasomal ubiquitin-dependent protein catabolic process	biological_process	1	523	37	18088	0.290278	0.335567	0.934732	ENSBGRG00000004380
GO:0005507	copper ion binding	molecular_function	1	523	37	18088	0.290278	0.335567	0.934732	ENSBGRG00000006063
GO:0016525	negative regulation of angiogenesis	biological_process	1	523	37	18088	0.290278	0.335567	0.934732	ENSBGRG00000008142
GO:0032436	positive regulation of proteasomal ubiquitin-dependent protein catabolic process	biological_process	1	523	37	18088	0.290278	0.335567	0.934732	ENSBGRG00000012559
GO:0005871	kinesin complex	cellular_component	1	523	37	18088	0.290278	0.335567	0.934732	ENSBGRG00000018411
GO:0071347	cellular response to interleukin-1	biological_process	1	523	37	18088	0.290278	0.335567	0.934732	ENSBGRG00000021157
GO:0006816	calcium ion transport	biological_process	1	523	37	18088	0.290278	0.335567	0.934732	ENSBGRG00000026530
GO:0015031	protein transport	biological_process	7	523	217	18088	0.292372	0.33778	1.11565	ENSBGRG00000006010; ENSBGRG00000006589; ENSBGRG00000013792; ENSBGRG00000015629; ENSBGRG00000020422; ENSBGRG00000024133; ENSBGRG00000025250
GO:0045892	negative regulation of transcription, DNA-templated	biological_process	10	523	312	18088	0.293743	0.339156	1.1085	ENSBGRG00000002014; ENSBGRG00000002455; ENSBGRG00000012520; ENSBGRG00000013242; ENSBGRG00000014523; ENSBGRG00000020948; ENSBGRG00000022098; ENSBGRG00000022411; ENSBGRG00000022855; ENSBGRG00000023703
GO:0004129	cytochrome-c oxidase activity	molecular_function	1	523	38	18088	0.301047	0.346314	0.910134	ENSBGRG00000001660
GO:0003823	antigen binding	molecular_function	1	523	38	18088	0.301047	0.346314	0.910134	ENSBGRG00000008065
GO:0071364	cellular response to epidermal growth factor stimulus	biological_process	1	523	38	18088	0.301047	0.346314	0.910134	ENSBGRG00000012093
GO:0010923	negative regulation of phosphatase activity	biological_process	1	523	38	18088	0.301047	0.346314	0.910134	ENSBGRG00000021030
GO:0090575	RNA polymerase II transcription factor complex	cellular_component	1	523	38	18088	0.301047	0.346314	0.910134	ENSBGRG00000024120
GO:0043087	regulation of GTPase activity	biological_process	1	523	38	18088	0.301047	0.346314	0.910134	ENSBGRG00000025111
GO:0006364	rRNA processing	biological_process	3	523	96	18088	0.30177	0.346934	1.08078	ENSBGRG00000021030; ENSBGRG00000021680; ENSBGRG00000022101
GO:0005765	lysosomal membrane	cellular_component	5	523	157	18088	0.302283	0.347312	1.10144	ENSBGRG00000006233; ENSBGRG00000018330; ENSBGRG00000023076; ENSBGRG00000023644; ENSBGRG00000025855
GO:0020037	heme binding	molecular_function	2	523	67	18088	0.306027	0.351185	1.03239	ENSBGRG00000010778; ENSBGRG00000023644
GO:0036064	ciliary basal body	cellular_component	2	523	67	18088	0.306027	0.351185	1.03239	ENSBGRG00000014796; ENSBGRG00000023037
GO:0000776	kinetochore	cellular_component	1	523	39	18088	0.311787	0.356491	0.886797	ENSBGRG00000006589
GO:0031490	chromatin DNA binding	molecular_function	1	523	39	18088	0.311787	0.356491	0.886797	ENSBGRG00000012093
GO:0005089	Rho guanyl-nucleotide exchange factor activity	molecular_function	1	523	39	18088	0.311787	0.356491	0.886797	ENSBGRG00000012768
GO:0043433	negative regulation of DNA-binding transcription factor activity	biological_process	1	523	39	18088	0.311787	0.356491	0.886797	ENSBGRG00000014523
GO:0006936	muscle contraction	biological_process	1	523	39	18088	0.311787	0.356491	0.886797	ENSBGRG00000018601
GO:0000187	activation of MAPK activity	biological_process	1	523	39	18088	0.311787	0.356491	0.886797	ENSBGRG00000023915
GO:0003700	DNA-binding transcription factor activity	molecular_function	13	523	414	18088	0.312424	0.357002	1.08601	ENSBGRG00000002014; ENSBGRG00000002455; ENSBGRG00000003974; ENSBGRG00000010340; ENSBGRG00000010423; ENSBGRG00000013411; ENSBGRG00000015728; ENSBGRG00000018094; ENSBGRG00000018657; ENSBGRG00000019914; ENSBGRG00000021157; ENSBGRG00000023259; ENSBGRG00000024586
GO:0005789	endoplasmic reticulum membrane	cellular_component	16	523	512	18088	0.31381	0.358368	1.08078	ENSBGRG00000001631; ENSBGRG00000002473; ENSBGRG00000002487; ENSBGRG00000002954; ENSBGRG00000006589; ENSBGRG00000010238; ENSBGRG00000010642; ENSBGRG00000011853; ENSBGRG00000013295; ENSBGRG00000014168; ENSBGRG00000015078; ENSBGRG00000021104; ENSBGRG00000021804; ENSBGRG00000024215; ENSBGRG00000024648; ENSBGRG00000025250
GO:0042995	cell projection	cellular_component	2	523	69	18088	0.321935	0.367392	1.00247	ENSBGRG00000010872; ENSBGRG00000011056
GO:0072686	mitotic spindle	cellular_component	1	523	40	18088	0.322493	0.367392	0.864627	ENSBGRG00000002692
GO:0051290	protein heterotetramerization	biological_process	1	523	40	18088	0.322493	0.367392	0.864627	ENSBGRG00000016347
GO:0007568	aging	biological_process	1	523	40	18088	0.322493	0.367392	0.864627	ENSBGRG00000023086
GO:0051260	protein homooligomerization	biological_process	4	523	130	18088	0.323269	0.368053	1.06416	ENSBGRG00000006063; ENSBGRG00000011861; ENSBGRG00000014822; ENSBGRG00000018827
GO:0050776	regulation of immune response	biological_process	2	523	70	18088	0.329892	0.374913	0.988145	ENSBGRG00000008096; ENSBGRG00000022358
GO:0004222	metalloendopeptidase activity	molecular_function	2	523	70	18088	0.329892	0.374913	0.988145	ENSBGRG00000010497; ENSBGRG00000010596
GO:0030018	Z disc	cellular_component	2	523	70	18088	0.329892	0.374913	0.988145	ENSBGRG00000010880; ENSBGRG00000018601
GO:0001756	somitogenesis	biological_process	1	523	41	18088	0.333155	0.377482	0.843539	ENSBGRG00000010880
GO:0030324	lung development	biological_process	1	523	41	18088	0.333155	0.377482	0.843539	ENSBGRG00000018094
GO:0055038	recycling endosome membrane	cellular_component	1	523	41	18088	0.333155	0.377482	0.843539	ENSBGRG00000018956
GO:0050900	leukocyte migration	biological_process	1	523	41	18088	0.333155	0.377482	0.843539	ENSBGRG00000024586
GO:0046330	positive regulation of JNK cascade	biological_process	1	523	41	18088	0.333155	0.377482	0.843539	ENSBGRG00000026530
GO:0005635	nuclear envelope	cellular_component	3	523	101	18088	0.334576	0.378409	1.02728	ENSBGRG00000003974; ENSBGRG00000010238; ENSBGRG00000021804
GO:0043687	post-translational protein modification	biological_process	3	523	101	18088	0.334576	0.378409	1.02728	ENSBGRG00000003974; ENSBGRG00000004380; ENSBGRG00000018601
GO:0005741	mitochondrial outer membrane	cellular_component	3	523	101	18088	0.334576	0.378409	1.02728	ENSBGRG00000006673; ENSBGRG00000023046; ENSBGRG00000023086
GO:0035556	intracellular signal transduction	biological_process	6	523	196	18088	0.339293	0.383513	1.05873	ENSBGRG00000002692; ENSBGRG00000004447; ENSBGRG00000011295; ENSBGRG00000012559; ENSBGRG00000015911; ENSBGRG00000025062
GO:0060271	cilium assembly	biological_process	3	523	102	18088	0.341163	0.385395	1.01721	ENSBGRG00000022706; ENSBGRG00000023037; ENSBGRG00000024586
GO:0009653	anatomical structure morphogenesis	biological_process	1	523	42	18088	0.343769	0.387641	0.823454	ENSBGRG00000002014
GO:0032482	Rab protein signal transduction	biological_process	1	523	42	18088	0.343769	0.387641	0.823454	ENSBGRG00000023099
GO:0042147	retrograde transport, endosome to Golgi	biological_process	1	523	42	18088	0.343769	0.387641	0.823454	ENSBGRG00000025088
GO:0008021	synaptic vesicle	cellular_component	2	523	73	18088	0.353735	0.397404	0.947537	ENSBGRG00000004215; ENSBGRG00000009228
GO:0006417	regulation of translation	biological_process	1	523	43	18088	0.354328	0.397404	0.804304	ENSBGRG00000002365
GO:0006890	retrograde vesicle-mediated transport, Golgi to ER	biological_process	1	523	43	18088	0.354328	0.397404	0.804304	ENSBGRG00000002692
GO:1904115	axon cytoplasm	cellular_component	1	523	43	18088	0.354328	0.397404	0.804304	ENSBGRG00000011295
GO:0005930	axoneme	cellular_component	1	523	43	18088	0.354328	0.397404	0.804304	ENSBGRG00000014682
GO:0000980	RNA polymerase II distal enhancer sequence-specific DNA binding	molecular_function	1	523	43	18088	0.354328	0.397404	0.804304	ENSBGRG00000021157
GO:0071277	cellular response to calcium ion	biological_process	1	523	43	18088	0.354328	0.397404	0.804304	ENSBGRG00000023076
GO:0030307	positive regulation of cell growth	biological_process	1	523	43	18088	0.354328	0.397404	0.804304	ENSBGRG00000025062
GO:0007059	chromosome segregation	biological_process	1	523	43	18088	0.354328	0.397404	0.804304	ENSBGRG00000025855
GO:0007268	chemical synaptic transmission	biological_process	3	523	105	18088	0.360938	0.40439	0.988145	ENSBGRG00000005742; ENSBGRG00000005842; ENSBGRG00000024041
GO:0009986	cell surface	cellular_component	9	523	298	18088	0.360986	0.40439	1.04452	ENSBGRG00000000208; ENSBGRG00000002768; ENSBGRG00000003974; ENSBGRG00000005842; ENSBGRG00000012149; ENSBGRG00000014523; ENSBGRG00000016318; ENSBGRG00000021843; ENSBGRG00000026530
GO:0051301	cell division	biological_process	7	523	233	18088	0.361291	0.404491	1.03904	ENSBGRG00000000767; ENSBGRG00000000900; ENSBGRG00000004593; ENSBGRG00000006589; ENSBGRG00000010044; ENSBGRG00000020366; ENSBGRG00000025855
GO:0007189	adenylate cyclase-activating G protein-coupled receptor signaling pathway	biological_process	2	523	74	18088	0.361663	0.404667	0.934732	ENSBGRG00000003100; ENSBGRG00000024026
GO:0048471	perinuclear region of cytoplasm	cellular_component	11	523	364	18088	0.36274	0.40563	1.04515	ENSBGRG00000002365; ENSBGRG00000003800; ENSBGRG00000006673; ENSBGRG00000011056; ENSBGRG00000013242; ENSBGRG00000014796; ENSBGRG00000015901; ENSBGRG00000015932; ENSBGRG00000018267; ENSBGRG00000018601; ENSBGRG00000023099
GO:0031012	extracellular matrix	cellular_component	4	523	137	18088	0.363414	0.406143	1.00978	ENSBGRG00000005750; ENSBGRG00000011551; ENSBGRG00000013466; ENSBGRG00000019546
GO:0000281	mitotic cytokinesis	biological_process	1	523	44	18088	0.364826	0.406273	0.786025	ENSBGRG00000002692
GO:0035023	regulation of Rho protein signal transduction	biological_process	1	523	44	18088	0.364826	0.406273	0.786025	ENSBGRG00000012768
GO:0003777	microtubule motor activity	molecular_function	1	523	44	18088	0.364826	0.406273	0.786025	ENSBGRG00000018411
GO:0007179	transforming growth factor beta receptor signaling pathway	biological_process	1	523	44	18088	0.364826	0.406273	0.786025	ENSBGRG00000018657
GO:0005249	voltage-gated potassium channel activity	molecular_function	1	523	44	18088	0.364826	0.406273	0.786025	ENSBGRG00000018827
GO:0051865	protein autoubiquitination	biological_process	1	523	44	18088	0.364826	0.406273	0.786025	ENSBGRG00000025684
GO:0010629	negative regulation of gene expression	biological_process	3	523	106	18088	0.367529	0.409041	0.978823	ENSBGRG00000010063; ENSBGRG00000021157; ENSBGRG00000023842
GO:0005102	signaling receptor binding	molecular_function	5	523	170	18088	0.368872	0.410294	1.01721	ENSBGRG00000002849; ENSBGRG00000004215; ENSBGRG00000016318; ENSBGRG00000021885; ENSBGRG00000022358
GO:0002181	cytoplasmic translation	biological_process	3	523	107	18088	0.374115	0.4147	0.969675	ENSBGRG00000000795; ENSBGRG00000020059; ENSBGRG00000020721
GO:0045454	cell redox homeostasis	biological_process	1	523	45	18088	0.375258	0.4147	0.768557	ENSBGRG00000001937
GO:0032869	cellular response to insulin stimulus	biological_process	1	523	45	18088	0.375258	0.4147	0.768557	ENSBGRG00000005066
GO:0006958	complement activation, classical pathway	biological_process	1	523	45	18088	0.375258	0.4147	0.768557	ENSBGRG00000008065
GO:0005844	polysome	cellular_component	1	523	45	18088	0.375258	0.4147	0.768557	ENSBGRG00000009916
GO:0006979	response to oxidative stress	biological_process	1	523	45	18088	0.375258	0.4147	0.768557	ENSBGRG00000010778
GO:0005200	structural constituent of cytoskeleton	molecular_function	1	523	45	18088	0.375258	0.4147	0.768557	ENSBGRG00000018330
GO:0090263	positive regulation of canonical Wnt signaling pathway	biological_process	1	523	45	18088	0.375258	0.4147	0.768557	ENSBGRG00000019348
GO:0071346	cellular response to interferon-gamma	biological_process	1	523	45	18088	0.375258	0.4147	0.768557	ENSBGRG00000021707
GO:0009968	negative regulation of signal transduction	biological_process	1	523	45	18088	0.375258	0.4147	0.768557	ENSBGRG00000023842
GO:0060326	cell chemotaxis	biological_process	1	523	45	18088	0.375258	0.4147	0.768557	ENSBGRG00000023915
GO:0005923	bicellular tight junction	cellular_component	2	523	76	18088	0.377472	0.416658	0.910134	ENSBGRG00000006567; ENSBGRG00000010872
GO:0030036	actin cytoskeleton organization	biological_process	2	523	76	18088	0.377472	0.416658	0.910134	ENSBGRG00000007723; ENSBGRG00000024586
GO:0031902	late endosome membrane	cellular_component	2	523	77	18088	0.385346	0.424903	0.898314	ENSBGRG00000010958; ENSBGRG00000025855
GO:0060070	canonical Wnt signaling pathway	biological_process	1	523	46	18088	0.385619	0.424903	0.75185	ENSBGRG00000012559
GO:0012505	endomembrane system	cellular_component	1	523	46	18088	0.385619	0.424903	0.75185	ENSBGRG00000023304
GO:0007204	positive regulation of cytosolic calcium ion concentration	biological_process	2	523	78	18088	0.393197	0.433	0.886797	ENSBGRG00000024026; ENSBGRG00000026530
GO:0071456	cellular response to hypoxia	biological_process	1	523	47	18088	0.395904	0.435217	0.735853	ENSBGRG00000005750
GO:0042734	presynaptic membrane	cellular_component	1	523	47	18088	0.395904	0.435217	0.735853	ENSBGRG00000006673
GO:0045727	positive regulation of translation	biological_process	1	523	47	18088	0.395904	0.435217	0.735853	ENSBGRG00000009916
GO:0005886	plasma membrane	cellular_component	63	523	2134	18088	0.396416	0.435525	1.02102	ENSBGRG00000001856; ENSBGRG00000001884; ENSBGRG00000002473; ENSBGRG00000002487; ENSBGRG00000002768; ENSBGRG00000004215; ENSBGRG00000005062; ENSBGRG00000005634; ENSBGRG00000005652; ENSBGRG00000005742; ENSBGRG00000005842; ENSBGRG00000006242; ENSBGRG00000006567; ENSBGRG00000006673; ENSBGRG00000006680; ENSBGRG00000008052; ENSBGRG00000008096; ENSBGRG00000008401; ENSBGRG00000009477; ENSBGRG00000010872;…
GO:0017137	Rab GTPase binding	molecular_function	2	523	79	18088	0.401022	0.440072	0.875572	ENSBGRG00000005066; ENSBGRG00000009228
GO:0043524	negative regulation of neuron apoptotic process	biological_process	2	523	79	18088	0.401022	0.440072	0.875572	ENSBGRG00000005750; ENSBGRG00000023390
GO:0019722	calcium-mediated signaling	biological_process	1	523	48	18088	0.406109	0.445395	0.720523	ENSBGRG00000025062
GO:0005815	microtubule organizing center	cellular_component	3	523	112	18088	0.406929	0.446034	0.926386	ENSBGRG00000000943; ENSBGRG00000018833; ENSBGRG00000024133
GO:0006954	inflammatory response	biological_process	5	523	179	18088	0.415398	0.455052	0.966064	ENSBGRG00000000455; ENSBGRG00000014523; ENSBGRG00000023703; ENSBGRG00000023915; ENSBGRG00000025062
GO:0000086	G2/M transition of mitotic cell cycle	biological_process	1	523	49	18088	0.416231	0.455169	0.705818	ENSBGRG00000004380
GO:0047485	protein N-terminus binding	molecular_function	1	523	49	18088	0.416231	0.455169	0.705818	ENSBGRG00000012520
GO:0120162	positive regulation of cold-induced thermogenesis	biological_process	1	523	49	18088	0.416231	0.455169	0.705818	ENSBGRG00000022703
GO:0005819	spindle	cellular_component	2	523	81	18088	0.416584	0.455291	0.853953	ENSBGRG00000004593; ENSBGRG00000019586
GO:0005856	cytoskeleton	cellular_component	6	523	213	18088	0.419663	0.45839	0.974228	ENSBGRG00000002970; ENSBGRG00000018169; ENSBGRG00000019822; ENSBGRG00000021472; ENSBGRG00000021707; ENSBGRG00000022826
GO:0030659	cytoplasmic vesicle membrane	cellular_component	2	523	82	18088	0.424316	0.462399	0.843539	ENSBGRG00000002662; ENSBGRG00000023076
GO:0005911	cell-cell junction	cellular_component	2	523	82	18088	0.424316	0.462399	0.843539	ENSBGRG00000004215; ENSBGRG00000008401
GO:0043197	dendritic spine	cellular_component	2	523	82	18088	0.424316	0.462399	0.843539	ENSBGRG00000012559; ENSBGRG00000018169
GO:0043312	neutrophil degranulation	biological_process	2	523	82	18088	0.424316	0.462399	0.843539	ENSBGRG00000018330; ENSBGRG00000025855
GO:0007015	actin filament organization	biological_process	1	523	50	18088	0.426265	0.464254	0.691702	ENSBGRG00000026530
GO:0043065	positive regulation of apoptotic process	biological_process	4	523	149	18088	0.432242	0.470491	0.928459	ENSBGRG00000011861; ENSBGRG00000021030; ENSBGRG00000021759; ENSBGRG00000023086
GO:0042802	identical protein binding	molecular_function	16	523	553	18088	0.432909	0.470945	1.00065	ENSBGRG00000000181; ENSBGRG00000005761; ENSBGRG00000006673; ENSBGRG00000008016; ENSBGRG00000010063; ENSBGRG00000010461; ENSBGRG00000010618; ENSBGRG00000011021; ENSBGRG00000011551; ENSBGRG00000012559; ENSBGRG00000021237; ENSBGRG00000022358; ENSBGRG00000022599; ENSBGRG00000022853; ENSBGRG00000023842; ENSBGRG00000026530
GO:0008076	voltage-gated potassium channel complex	cellular_component	1	523	51	18088	0.436208	0.473439	0.678139	ENSBGRG00000018827
GO:0003743	translation initiation factor activity	molecular_function	1	523	51	18088	0.436208	0.473439	0.678139	ENSBGRG00000023240
GO:0030183	B cell differentiation	biological_process	1	523	51	18088	0.436208	0.473439	0.678139	ENSBGRG00000023703
GO:0004725	protein tyrosine phosphatase activity	molecular_function	1	523	51	18088	0.436208	0.473439	0.678139	ENSBGRG00000025743
GO:0045944	positive regulation of transcription by RNA polymerase II	biological_process	17	523	589	18088	0.438941	0.47613	0.998211	ENSBGRG00000002014; ENSBGRG00000003974; ENSBGRG00000011847; ENSBGRG00000012093; ENSBGRG00000013411; ENSBGRG00000013739; ENSBGRG00000018094; ENSBGRG00000018657; ENSBGRG00000019914; ENSBGRG00000021030; ENSBGRG00000021157; ENSBGRG00000022599; ENSBGRG00000022850; ENSBGRG00000023390; ENSBGRG00000024026; ENSBGRG00000024120; ENSBGRG00000024586
GO:0005813	centrosome	cellular_component	7	523	252	18088	0.444763	0.481906	0.960697	ENSBGRG00000006752; ENSBGRG00000008016; ENSBGRG00000010295; ENSBGRG00000014796; ENSBGRG00000018601; ENSBGRG00000021159; ENSBGRG00000022706
GO:0019005	SCF ubiquitin ligase complex	cellular_component	1	523	52	18088	0.446057	0.481906	0.665098	ENSBGRG00000004380
GO:0001843	neural tube closure	biological_process	1	523	52	18088	0.446057	0.481906	0.665098	ENSBGRG00000007723
GO:0031090	organelle membrane	cellular_component	1	523	52	18088	0.446057	0.481906	0.665098	ENSBGRG00000010642
GO:0098793	presynapse	cellular_component	1	523	52	18088	0.446057	0.481906	0.665098	ENSBGRG00000012559
GO:0004713	protein tyrosine kinase activity	molecular_function	1	523	52	18088	0.446057	0.481906	0.665098	ENSBGRG00000023842
GO:0030334	regulation of cell migration	biological_process	1	523	52	18088	0.446057	0.481906	0.665098	ENSBGRG00000025111
GO:0005622	intracellular	cellular_component	9	523	320	18088	0.446572	0.482185	0.972706	ENSBGRG00000000943; ENSBGRG00000003100; ENSBGRG00000005750; ENSBGRG00000006710; ENSBGRG00000011861; ENSBGRG00000016767; ENSBGRG00000022599; ENSBGRG00000023304; ENSBGRG00000024026
GO:0006888	ER to Golgi vesicle-mediated transport	biological_process	2	523	85	18088	0.447291	0.482684	0.813767	ENSBGRG00000001631; ENSBGRG00000006589
GO:0005783	endoplasmic reticulum	cellular_component	15	523	526	18088	0.453875	0.489509	0.986267	ENSBGRG00000000181; ENSBGRG00000001715; ENSBGRG00000002954; ENSBGRG00000006589; ENSBGRG00000006673; ENSBGRG00000010938; ENSBGRG00000014168; ENSBGRG00000014450; ENSBGRG00000015901; ENSBGRG00000015932; ENSBGRG00000017989; ENSBGRG00000019780; ENSBGRG00000021804; ENSBGRG00000023842; ENSBGRG00000026530
GO:0051087	chaperone binding	molecular_function	1	523	53	18088	0.455809	0.490751	0.652549	ENSBGRG00000003800
GO:0005811	lipid droplet	cellular_component	1	523	53	18088	0.455809	0.490751	0.652549	ENSBGRG00000008271
GO:0035091	phosphatidylinositol binding	molecular_function	1	523	53	18088	0.455809	0.490751	0.652549	ENSBGRG00000022098
GO:0061630	ubiquitin protein ligase activity	molecular_function	3	523	121	18088	0.46499	0.500285	0.857481	ENSBGRG00000012093; ENSBGRG00000024853; ENSBGRG00000025088
GO:0001933	negative regulation of protein phosphorylation	biological_process	1	523	54	18088	0.465462	0.500285	0.640465	ENSBGRG00000012559
GO:1990830	cellular response to leukemia inhibitory factor	biological_process	1	523	54	18088	0.465462	0.500285	0.640465	ENSBGRG00000013665
GO:0030154	cell differentiation	biological_process	11	523	394	18088	0.468604	0.503375	0.965573	ENSBGRG00000004215; ENSBGRG00000008142; ENSBGRG00000008866; ENSBGRG00000010340; ENSBGRG00000010423; ENSBGRG00000010497; ENSBGRG00000010618; ENSBGRG00000018094; ENSBGRG00000021157; ENSBGRG00000023842; ENSBGRG00000024120
GO:0043231	intracellular membrane-bounded organelle	cellular_component	7	523	258	18088	0.470923	0.505577	0.938355	ENSBGRG00000002849; ENSBGRG00000003591; ENSBGRG00000005761; ENSBGRG00000006233; ENSBGRG00000006242; ENSBGRG00000013731; ENSBGRG00000018956
GO:0000790	nuclear chromatin	cellular_component	3	523	122	18088	0.471326	0.505721	0.850453	ENSBGRG00000012520; ENSBGRG00000018657; ENSBGRG00000021157
GO:0045296	cadherin binding	molecular_function	2	523	89	18088	0.477331	0.511872	0.777193	ENSBGRG00000022984; ENSBGRG00000023453
GO:0022625	cytosolic large ribosomal subunit	cellular_component	4	523	159	18088	0.488391	0.523137	0.870065	ENSBGRG00000000795; ENSBGRG00000020059; ENSBGRG00000020721; ENSBGRG00000022984
GO:0016604	nuclear body	cellular_component	4	523	159	18088	0.488391	0.523137	0.870065	ENSBGRG00000012520; ENSBGRG00000017771; ENSBGRG00000022599; ENSBGRG00000025088
GO:0031965	nuclear membrane	cellular_component	3	523	125	18088	0.490159	0.524434	0.830042	ENSBGRG00000002954; ENSBGRG00000010238; ENSBGRG00000021574
GO:0004252	serine-type endopeptidase activity	molecular_function	3	523	125	18088	0.490159	0.524434	0.830042	ENSBGRG00000006680; ENSBGRG00000014990; ENSBGRG00000016318
GO:0006915	apoptotic process	biological_process	8	523	297	18088	0.490716	0.524731	0.931585	ENSBGRG00000002455; ENSBGRG00000004215; ENSBGRG00000008204; ENSBGRG00000014590; ENSBGRG00000015078; ENSBGRG00000016100; ENSBGRG00000021030; ENSBGRG00000021759
GO:0004843	thiol-dependent ubiquitin-specific protease activity	molecular_function	1	523	57	18088	0.493798	0.527428	0.606756	ENSBGRG00000004876
GO:0006887	exocytosis	biological_process	1	523	57	18088	0.493798	0.527428	0.606756	ENSBGRG00000024133
GO:0005576	extracellular region	cellular_component	21	523	748	18088	0.498479	0.532126	0.970972	ENSBGRG00000002971; ENSBGRG00000002981; ENSBGRG00000002992; ENSBGRG00000005750; ENSBGRG00000005950; ENSBGRG00000005966; ENSBGRG00000008380; ENSBGRG00000008958; ENSBGRG00000010063; ENSBGRG00000010509; ENSBGRG00000010547; ENSBGRG00000010938; ENSBGRG00000012059; ENSBGRG00000014333; ENSBGRG00000014590; ENSBGRG00000014990; ENSBGRG00000016318; ENSBGRG00000018330; ENSBGRG00000022279; ENSBGRG00000023048;…
GO:0001669	acrosomal vesicle	cellular_component	1	523	58	18088	0.503031	0.536376	0.596295	ENSBGRG00000002692
GO:0006486	protein glycosylation	biological_process	1	523	58	18088	0.503031	0.536376	0.596295	ENSBGRG00000008204
GO:0016579	protein deubiquitination	biological_process	2	523	93	18088	0.50659	0.53956	0.743765	ENSBGRG00000004876; ENSBGRG00000013739
GO:0007411	axon guidance	biological_process	2	523	93	18088	0.50659	0.53956	0.743765	ENSBGRG00000008052; ENSBGRG00000012559
GO:0017124	SH3 domain binding	molecular_function	1	523	59	18088	0.512153	0.544253	0.586188	ENSBGRG00000010044
GO:0006406	mRNA export from nucleus	biological_process	1	523	59	18088	0.512153	0.544253	0.586188	ENSBGRG00000010238
GO:0010494	cytoplasmic stress granule	cellular_component	1	523	59	18088	0.512153	0.544253	0.586188	ENSBGRG00000018132
GO:0005085	guanyl-nucleotide exchange factor activity	molecular_function	1	523	59	18088	0.512153	0.544253	0.586188	ENSBGRG00000023304
GO:0005874	microtubule	cellular_component	5	523	199	18088	0.516554	0.54862	0.868972	ENSBGRG00000002692; ENSBGRG00000012559; ENSBGRG00000014682; ENSBGRG00000018411; ENSBGRG00000020679
GO:0016567	protein ubiquitination	biological_process	6	523	234	18088	0.517336	0.549141	0.886797	ENSBGRG00000003974; ENSBGRG00000004380; ENSBGRG00000004593; ENSBGRG00000015629; ENSBGRG00000024853; ENSBGRG00000025684
GO:0071805	potassium ion transmembrane transport	biological_process	1	523	60	18088	0.521165	0.552893	0.576418	ENSBGRG00000018827
GO:0009036	type II site-specific deoxyribonuclease activity	molecular_function	68	523	2392	18088	0.528594	0.560143	0.983188	ENSBGRG00000000356; ENSBGRG00000000429; ENSBGRG00000000436; ENSBGRG00000001062; ENSBGRG00000001765; ENSBGRG00000002397; ENSBGRG00000002567; ENSBGRG00000002602; ENSBGRG00000002904; ENSBGRG00000003017; ENSBGRG00000003045; ENSBGRG00000003081; ENSBGRG00000003805; ENSBGRG00000004354; ENSBGRG00000004389; ENSBGRG00000004406; ENSBGRG00000004600; ENSBGRG00000004877; ENSBGRG00000004906; ENSBGRG00000005245;…
GO:0032199	reverse transcription involved in RNA-mediated transposition	biological_process	68	523	2392	18088	0.528594	0.560143	0.983188	ENSBGRG00000000356; ENSBGRG00000000429; ENSBGRG00000000436; ENSBGRG00000001062; ENSBGRG00000001765; ENSBGRG00000002397; ENSBGRG00000002567; ENSBGRG00000002602; ENSBGRG00000002904; ENSBGRG00000003017; ENSBGRG00000003045; ENSBGRG00000003081; ENSBGRG00000003805; ENSBGRG00000004354; ENSBGRG00000004389; ENSBGRG00000004406; ENSBGRG00000004600; ENSBGRG00000004877; ENSBGRG00000004906; ENSBGRG00000005245;…
GO:0001666	response to hypoxia	biological_process	1	523	61	18088	0.530065	0.56107	0.566969	ENSBGRG00000010778
GO:0018105	peptidyl-serine phosphorylation	biological_process	1	523	61	18088	0.530065	0.56107	0.566969	ENSBGRG00000014822
GO:0006412	translation	biological_process	7	523	272	18088	0.530707	0.561434	0.890057	ENSBGRG00000001957; ENSBGRG00000009916; ENSBGRG00000011551; ENSBGRG00000011760; ENSBGRG00000013699; ENSBGRG00000018067; ENSBGRG00000022984
GO:0006281	DNA repair	biological_process	3	523	132	18088	0.532962	0.563186	0.786025	ENSBGRG00000001907; ENSBGRG00000010044; ENSBGRG00000025684
GO:0000287	magnesium ion binding	molecular_function	3	523	132	18088	0.532962	0.563186	0.786025	ENSBGRG00000015911; ENSBGRG00000021296; ENSBGRG00000025062
GO:0090305	nucleic acid phosphodiester bond hydrolysis	biological_process	68	523	2396	18088	0.534612	0.564365	0.981547	ENSBGRG00000000356; ENSBGRG00000000429; ENSBGRG00000000436; ENSBGRG00000001062; ENSBGRG00000001765; ENSBGRG00000002397; ENSBGRG00000002567; ENSBGRG00000002602; ENSBGRG00000002904; ENSBGRG00000003017; ENSBGRG00000003045; ENSBGRG00000003081; ENSBGRG00000003805; ENSBGRG00000004354; ENSBGRG00000004389; ENSBGRG00000004406; ENSBGRG00000004600; ENSBGRG00000004877; ENSBGRG00000004906; ENSBGRG00000005245;…
GO:0043209	myelin sheath	cellular_component	2	523	97	18088	0.534977	0.564365	0.713095	ENSBGRG00000016736; ENSBGRG00000024311
GO:0043235	receptor complex	cellular_component	2	523	97	18088	0.534977	0.564365	0.713095	ENSBGRG00000023842; ENSBGRG00000025872
GO:0032197	transposition, RNA-mediated	biological_process	68	523	2397	18088	0.536115	0.565248	0.981137	ENSBGRG00000000356; ENSBGRG00000000429; ENSBGRG00000000436; ENSBGRG00000001062; ENSBGRG00000001765; ENSBGRG00000002397; ENSBGRG00000002567; ENSBGRG00000002602; ENSBGRG00000002904; ENSBGRG00000003017; ENSBGRG00000003045; ENSBGRG00000003081; ENSBGRG00000003805; ENSBGRG00000004354; ENSBGRG00000004389; ENSBGRG00000004406; ENSBGRG00000004600; ENSBGRG00000004877; ENSBGRG00000004906; ENSBGRG00000005245;…
GO:0005975	carbohydrate metabolic process	biological_process	1	523	62	18088	0.538852	0.567498	0.557824	ENSBGRG00000002916
GO:0007596	blood coagulation	biological_process	1	523	62	18088	0.538852	0.567498	0.557824	ENSBGRG00000011861
GO:0016323	basolateral plasma membrane	cellular_component	2	523	98	18088	0.541928	0.570233	0.705818	ENSBGRG00000004215; ENSBGRG00000005634
GO:0003723	RNA binding	molecular_function	22	523	800	18088	0.542054	0.570233	0.95109	ENSBGRG00000001907; ENSBGRG00000001957; ENSBGRG00000005761; ENSBGRG00000009916; ENSBGRG00000010301; ENSBGRG00000010776; ENSBGRG00000011021; ENSBGRG00000013699; ENSBGRG00000013731; ENSBGRG00000019825; ENSBGRG00000020742; ENSBGRG00000021030; ENSBGRG00000021157; ENSBGRG00000021574; ENSBGRG00000021680; ENSBGRG00000021843; ENSBGRG00000022101; ENSBGRG00000022984; ENSBGRG00000023048; ENSBGRG00000023259;…
GO:0005759	mitochondrial matrix	cellular_component	4	523	169	18088	0.542438	0.570318	0.818582	ENSBGRG00000006673; ENSBGRG00000019378; ENSBGRG00000019825; ENSBGRG00000022585
GO:0003730	mRNA 3'-UTR binding	molecular_function	1	523	63	18088	0.547524	0.575022	0.54897	ENSBGRG00000010170
GO:0016491	oxidoreductase activity	molecular_function	1	523	63	18088	0.547524	0.575022	0.54897	ENSBGRG00000022279
GO:0007156	homophilic cell adhesion via plasma membrane adhesion molecules	biological_process	2	523	99	18088	0.548819	0.576061	0.698689	ENSBGRG00000004215; ENSBGRG00000008052
GO:0005794	Golgi apparatus	cellular_component	13	523	489	18088	0.553593	0.580748	0.91944	ENSBGRG00000000629; ENSBGRG00000002768; ENSBGRG00000003591; ENSBGRG00000006242; ENSBGRG00000006673; ENSBGRG00000010938; ENSBGRG00000013080; ENSBGRG00000013203; ENSBGRG00000018196; ENSBGRG00000018601; ENSBGRG00000023099; ENSBGRG00000023842; ENSBGRG00000024689
GO:0016607	nuclear speck	cellular_component	6	523	243	18088	0.557433	0.584451	0.853953	ENSBGRG00000010778; ENSBGRG00000011021; ENSBGRG00000011056; ENSBGRG00000011539; ENSBGRG00000011847; ENSBGRG00000018132
GO:0030496	midbody	cellular_component	2	523	101	18088	0.562416	0.589347	0.684853	ENSBGRG00000002692; ENSBGRG00000025855
GO:0044325	ion channel binding	molecular_function	1	523	65	18088	0.564524	0.591226	0.532078	ENSBGRG00000010880
GO:0003677	DNA binding	molecular_function	28	523	1022	18088	0.569806	0.596427	0.947537	ENSBGRG00000000392; ENSBGRG00000000767; ENSBGRG00000002455; ENSBGRG00000002508; ENSBGRG00000002954; ENSBGRG00000004486; ENSBGRG00000010170; ENSBGRG00000010340; ENSBGRG00000010423; ENSBGRG00000010776; ENSBGRG00000011208; ENSBGRG00000013739; ENSBGRG00000015653; ENSBGRG00000015728; ENSBGRG00000017670; ENSBGRG00000018132; ENSBGRG00000019998; ENSBGRG00000020127; ENSBGRG00000020366; ENSBGRG00000021157;…
GO:0005525	GTP binding	molecular_function	7	523	282	18088	0.571841	0.598224	0.858495	ENSBGRG00000003474; ENSBGRG00000011919; ENSBGRG00000013242; ENSBGRG00000022585; ENSBGRG00000023099; ENSBGRG00000023240; ENSBGRG00000025855
GO:0071222	cellular response to lipopolysaccharide	biological_process	1	523	66	18088	0.57285	0.598282	0.524016	ENSBGRG00000000455
GO:0007050	cell cycle arrest	biological_process	1	523	66	18088	0.57285	0.598282	0.524016	ENSBGRG00000004380
GO:0051092	positive regulation of NF-kappaB transcription factor activity	biological_process	1	523	66	18088	0.57285	0.598282	0.524016	ENSBGRG00000025062
GO:0005681	spliceosomal complex	cellular_component	2	523	103	18088	0.575761	0.600656	0.671555	ENSBGRG00000001907; ENSBGRG00000020742
GO:0008201	heparin binding	molecular_function	2	523	103	18088	0.575761	0.600656	0.671555	ENSBGRG00000005750; ENSBGRG00000011861
GO:0031225	anchored component of membrane	cellular_component	1	523	67	18088	0.58106	0.605512	0.516195	ENSBGRG00000012059
GO:0006914	autophagy	biological_process	1	523	67	18088	0.58106	0.605512	0.516195	ENSBGRG00000020477
GO:0005654	nucleoplasm	cellular_component	42	523	1520	18088	0.583899	0.608134	0.955641	ENSBGRG00000001907; ENSBGRG00000001957; ENSBGRG00000002692; ENSBGRG00000002849; ENSBGRG00000004380; ENSBGRG00000004486; ENSBGRG00000004593; ENSBGRG00000005761; ENSBGRG00000006010; ENSBGRG00000006233; ENSBGRG00000006242; ENSBGRG00000009916; ENSBGRG00000010108; ENSBGRG00000010872; ENSBGRG00000012093; ENSBGRG00000012520; ENSBGRG00000013411; ENSBGRG00000013699; ENSBGRG00000013739; ENSBGRG00000014796;…
GO:0042493	response to drug	biological_process	1	523	69	18088	0.59713	0.62157	0.501233	ENSBGRG00000015970
GO:0003779	actin binding	molecular_function	3	523	145	18088	0.607349	0.631858	0.715554	ENSBGRG00000007723; ENSBGRG00000024853; ENSBGRG00000026530
GO:0042127	regulation of cell proliferation	biological_process	1	523	71	18088	0.612733	0.636436	0.487114	ENSBGRG00000018527
GO:0006897	endocytosis	biological_process	1	523	71	18088	0.612733	0.636436	0.487114	ENSBGRG00000021237
GO:0005769	early endosome	cellular_component	3	523	146	18088	0.612764	0.636436	0.710652	ENSBGRG00000015629; ENSBGRG00000023842; ENSBGRG00000024853
GO:0001077	proximal promoter DNA-binding transcription activator activity, RNA polymerase II-specific	molecular_function	4	523	186	18088	0.627561	0.651048	0.743765	ENSBGRG00000002014; ENSBGRG00000018094; ENSBGRG00000019914; ENSBGRG00000024586
GO:0000278	mitotic cell cycle	biological_process	1	523	73	18088	0.627871	0.651048	0.473768	ENSBGRG00000000900
GO:0007219	Notch signaling pathway	biological_process	1	523	73	18088	0.627871	0.651048	0.473768	ENSBGRG00000024853
GO:0009897	external side of plasma membrane	cellular_component	3	523	149	18088	0.628729	0.651221	0.696344	ENSBGRG00000008065; ENSBGRG00000014523; ENSBGRG00000022358
GO:0003713	transcription coactivator activity	molecular_function	3	523	149	18088	0.628729	0.651221	0.696344	ENSBGRG00000012093; ENSBGRG00000018132; ENSBGRG00000021030
GO:0000978	RNA polymerase II proximal promoter sequence-specific DNA binding	molecular_function	7	523	298	18088	0.63402	0.65634	0.812401	ENSBGRG00000002014; ENSBGRG00000004523; ENSBGRG00000012093; ENSBGRG00000018094; ENSBGRG00000019914; ENSBGRG00000021157; ENSBGRG00000024586
GO:0008270	zinc ion binding	molecular_function	13	523	516	18088	0.634482	0.656457	0.87133	ENSBGRG00000001631; ENSBGRG00000002365; ENSBGRG00000002508; ENSBGRG00000003582; ENSBGRG00000010461; ENSBGRG00000010764; ENSBGRG00000010900; ENSBGRG00000021159; ENSBGRG00000021296; ENSBGRG00000022599; ENSBGRG00000024041; ENSBGRG00000024120; ENSBGRG00000024853
GO:0005739	mitochondrion	cellular_component	18	523	699	18088	0.642493	0.664069	0.890603	ENSBGRG00000002057; ENSBGRG00000002947; ENSBGRG00000003800; ENSBGRG00000003846; ENSBGRG00000004480; ENSBGRG00000008380; ENSBGRG00000009780; ENSBGRG00000010592; ENSBGRG00000010900; ENSBGRG00000013411; ENSBGRG00000015653; ENSBGRG00000018833; ENSBGRG00000019825; ENSBGRG00000021233; ENSBGRG00000022271; ENSBGRG00000023037; ENSBGRG00000024311; ENSBGRG00000024357
GO:0071013	catalytic step 2 spliceosome	cellular_component	1	523	75	18088	0.642545	0.664069	0.461134	ENSBGRG00000026721
GO:0045087	innate immune response	biological_process	6	523	264	18088	0.644613	0.665841	0.786025	ENSBGRG00000002981; ENSBGRG00000002992; ENSBGRG00000008065; ENSBGRG00000018132; ENSBGRG00000021574; ENSBGRG00000022850
GO:0005694	chromosome	cellular_component	1	523	76	18088	0.649709	0.670736	0.455067	ENSBGRG00000003582
GO:0030335	positive regulation of cell migration	biological_process	2	523	116	18088	0.656065	0.676927	0.596295	ENSBGRG00000023842; ENSBGRG00000025062
GO:0072659	protein localization to plasma membrane	biological_process	1	523	77	18088	0.656758	0.677271	0.449157	ENSBGRG00000023099
GO:0030425	dendrite	cellular_component	5	523	230	18088	0.657293	0.677451	0.75185	ENSBGRG00000004215; ENSBGRG00000012559; ENSBGRG00000018827; ENSBGRG00000018956; ENSBGRG00000022855
GO:0001078	proximal promoter DNA-binding transcription repressor activity, RNA polymerase II-specific	molecular_function	2	523	117	18088	0.661767	0.681689	0.591198	ENSBGRG00000004523; ENSBGRG00000021157
GO:0001650	fibrillar center	cellular_component	1	523	78	18088	0.663694	0.682926	0.443399	ENSBGRG00000011539
GO:0007605	sensory perception of sound	biological_process	1	523	78	18088	0.663694	0.682926	0.443399	ENSBGRG00000012059
GO:0006325	chromatin organization	biological_process	1	523	79	18088	0.670517	0.68957	0.437786	ENSBGRG00000023703
GO:0005516	calmodulin binding	molecular_function	2	523	119	18088	0.672965	0.691709	0.581262	ENSBGRG00000025062; ENSBGRG00000026530
GO:0006886	intracellular protein transport	biological_process	4	523	197	18088	0.677241	0.695724	0.702235	ENSBGRG00000001631; ENSBGRG00000005066; ENSBGRG00000011919; ENSBGRG00000023099
GO:0006974	cellular response to DNA damage stimulus	biological_process	2	523	121	18088	0.683888	0.70217	0.571654	ENSBGRG00000021157; ENSBGRG00000025684
GO:0007186	G protein-coupled receptor signaling pathway	biological_process	6	523	277	18088	0.693232	0.711375	0.749135	ENSBGRG00000003100; ENSBGRG00000005634; ENSBGRG00000005652; ENSBGRG00000006673; ENSBGRG00000023086; ENSBGRG00000024026
GO:0006508	proteolysis	biological_process	2	523	123	18088	0.694537	0.712326	0.562359	ENSBGRG00000006680; ENSBGRG00000025250
GO:0019904	protein domain specific binding	molecular_function	3	523	164	18088	0.702048	0.719637	0.632654	ENSBGRG00000018657; ENSBGRG00000021446; ENSBGRG00000023304
GO:0042981	regulation of apoptotic process	biological_process	1	523	84	18088	0.70296	0.719788	0.411727	ENSBGRG00000018527
GO:0043204	perikaryon	cellular_component	1	523	84	18088	0.70296	0.719788	0.411727	ENSBGRG00000023076
GO:0006511	ubiquitin-dependent protein catabolic process	biological_process	3	523	167	18088	0.715385	0.732112	0.621289	ENSBGRG00000000181; ENSBGRG00000004380; ENSBGRG00000004876
GO:0045211	postsynaptic membrane	cellular_component	2	523	128	18088	0.719969	0.736404	0.540392	ENSBGRG00000005842; ENSBGRG00000009636
GO:0034765	regulation of ion transmembrane transport	biological_process	1	523	88	18088	0.726964	0.743154	0.393012	ENSBGRG00000018827
GO:0002250	adaptive immune response	biological_process	3	523	171	18088	0.732479	0.748385	0.606756	ENSBGRG00000008096; ENSBGRG00000019914; ENSBGRG00000022358
GO:0004930	G protein-coupled receptor activity	molecular_function	5	523	250	18088	0.733269	0.748786	0.691702	ENSBGRG00000003100; ENSBGRG00000005634; ENSBGRG00000012972; ENSBGRG00000015822; ENSBGRG00000025872
GO:0005737	cytoplasm	cellular_component	124	523	4521	18088	0.736538	0.751716	0.948585	ENSBGRG00000000186; ENSBGRG00000000263; ENSBGRG00000000455; ENSBGRG00000000900; ENSBGRG00000000943; ENSBGRG00000000998; ENSBGRG00000001036; ENSBGRG00000001569; ENSBGRG00000001772; ENSBGRG00000001867; ENSBGRG00000001957; ENSBGRG00000001979; ENSBGRG00000002014; ENSBGRG00000002143; ENSBGRG00000002260; ENSBGRG00000002365; ENSBGRG00000002473; ENSBGRG00000002487; ENSBGRG00000002545; ENSBGRG00000002765;…
GO:0004672	protein kinase activity	molecular_function	1	523	90	18088	0.738339	0.752738	0.384279	ENSBGRG00000014796
GO:0019221	cytokine-mediated signaling pathway	biological_process	1	523	90	18088	0.738339	0.752738	0.384279	ENSBGRG00000023915
GO:0007399	nervous system development	biological_process	2	523	133	18088	0.743727	0.75782	0.520076	ENSBGRG00000002849; ENSBGRG00000023703
GO:0008134	transcription factor binding	molecular_function	4	523	215	18088	0.748558	0.76233	0.643443	ENSBGRG00000012093; ENSBGRG00000020948; ENSBGRG00000023703; ENSBGRG00000024120
GO:0062023	collagen-containing extracellular matrix	cellular_component	1	523	92	18088	0.749307	0.76268	0.375925	ENSBGRG00000012059
GO:0007601	visual perception	biological_process	1	523	93	18088	0.754642	0.767695	0.371883	ENSBGRG00000010938
GO:0003924	GTPase activity	molecular_function	4	523	218	18088	0.759228	0.771944	0.634589	ENSBGRG00000003474; ENSBGRG00000013242; ENSBGRG00000023099; ENSBGRG00000025855
GO:0001228	DNA-binding transcription activator activity, RNA polymerase II-specific	molecular_function	1	523	94	18088	0.759878	0.772187	0.367926	ENSBGRG00000015728
GO:0006334	nucleosome assembly	biological_process	1	523	97	18088	0.77501	0.787139	0.356547	ENSBGRG00000001176
GO:0000786	nucleosome	cellular_component	1	523	99	18088	0.78463	0.79605	0.349344	ENSBGRG00000001176
GO:0008083	growth factor activity	molecular_function	1	523	99	18088	0.78463	0.79605	0.349344	ENSBGRG00000018527
GO:0008285	negative regulation of cell proliferation	biological_process	3	523	185	18088	0.786231	0.797245	0.560839	ENSBGRG00000004380; ENSBGRG00000011021; ENSBGRG00000018477
GO:0001701	in utero embryonic development	biological_process	1	523	101	18088	0.793886	0.804574	0.342427	ENSBGRG00000010170
GO:0007166	cell surface receptor signaling pathway	biological_process	1	523	102	18088	0.798382	0.808259	0.339069	ENSBGRG00000003100
GO:0015629	actin cytoskeleton	cellular_component	1	523	102	18088	0.798382	0.808259	0.339069	ENSBGRG00000013988
GO:1990904	ribonucleoprotein complex	cellular_component	2	523	152	18088	0.819618	0.829312	0.455067	ENSBGRG00000009916; ENSBGRG00000026721
GO:0046983	protein dimerization activity	molecular_function	1	523	109	18088	0.827484	0.836821	0.317294	ENSBGRG00000019914
GO:0032991	protein-containing complex	cellular_component	5	523	283	18088	0.831033	0.839959	0.611044	ENSBGRG00000001772; ENSBGRG00000001867; ENSBGRG00000001907; ENSBGRG00000018169; ENSBGRG00000021446
GO:0007155	cell adhesion	biological_process	4	523	242	18088	0.832581	0.841073	0.571654	ENSBGRG00000004215; ENSBGRG00000011056; ENSBGRG00000016318; ENSBGRG00000022383
GO:0043161	proteasome-mediated ubiquitin-dependent protein catabolic process	biological_process	1	523	111	18088	0.835076	0.84314	0.311577	ENSBGRG00000000455
GO:0005764	lysosome	cellular_component	2	523	157	18088	0.836101	0.843722	0.440574	ENSBGRG00000006233; ENSBGRG00000017989
GO:0000398	mRNA splicing, via spliceosome	biological_process	2	523	162	18088	0.851271	0.85857	0.426976	ENSBGRG00000018132; ENSBGRG00000020742
GO:0005730	nucleolus	cellular_component	11	523	545	18088	0.868106	0.87508	0.698048	ENSBGRG00000002014; ENSBGRG00000004523; ENSBGRG00000008016; ENSBGRG00000010301; ENSBGRG00000012093; ENSBGRG00000020366; ENSBGRG00000021030; ENSBGRG00000021680; ENSBGRG00000022984; ENSBGRG00000023911; ENSBGRG00000025684
GO:0042803	protein homodimerization activity	molecular_function	9	523	479	18088	0.890022	0.896693	0.649824	ENSBGRG00000002365; ENSBGRG00000002455; ENSBGRG00000002916; ENSBGRG00000004215; ENSBGRG00000006673; ENSBGRG00000015970; ENSBGRG00000016318; ENSBGRG00000021296; ENSBGRG00000021446
GO:0007049	cell cycle	biological_process	3	523	224	18088	0.891551	0.897752	0.463193	ENSBGRG00000002455; ENSBGRG00000020366; ENSBGRG00000025855
GO:0005125	cytokine activity	molecular_function	1	523	130	18088	0.893437	0.89917	0.266039	ENSBGRG00000018527
GO:0005634	nucleus	cellular_component	135	523	5144	18088	0.90435	0.909667	0.907657	ENSBGRG00000000186; ENSBGRG00000000263; ENSBGRG00000000392; ENSBGRG00000000455; ENSBGRG00000000459; ENSBGRG00000000900; ENSBGRG00000000998; ENSBGRG00000001036; ENSBGRG00000001176; ENSBGRG00000001300; ENSBGRG00000001569; ENSBGRG00000001772; ENSBGRG00000001867; ENSBGRG00000001907; ENSBGRG00000001979; ENSBGRG00000002014; ENSBGRG00000002143; ENSBGRG00000002260; ENSBGRG00000002365; ENSBGRG00000002455;…
GO:0003729	mRNA binding	molecular_function	1	523	138	18088	0.911727	0.916598	0.250617	ENSBGRG00000026721
GO:0043565	sequence-specific DNA binding	molecular_function	5	523	336	18088	0.926195	0.930558	0.514659	ENSBGRG00000002014; ENSBGRG00000012520; ENSBGRG00000018094; ENSBGRG00000018657; ENSBGRG00000021157
GO:0005509	calcium ion binding	molecular_function	7	523	424	18088	0.926603	0.930558	0.57098	ENSBGRG00000000629; ENSBGRG00000002365; ENSBGRG00000010764; ENSBGRG00000011861; ENSBGRG00000014450; ENSBGRG00000021472; ENSBGRG00000023076
GO:0051607	defense response to virus	biological_process	1	523	147	18088	0.928773	0.932241	0.235273	ENSBGRG00000018132
GO:0044877	protein-containing complex binding	molecular_function	1	523	154	18088	0.939831	0.942837	0.224578	ENSBGRG00000011021
GO:0000981	DNA-binding transcription factor activity, RNA polymerase II-specific	molecular_function	14	523	737	18088	0.94313	0.945642	0.656976	ENSBGRG00000004486; ENSBGRG00000011208; ENSBGRG00000012093; ENSBGRG00000012520; ENSBGRG00000015728; ENSBGRG00000018094; ENSBGRG00000018657; ENSBGRG00000020366; ENSBGRG00000022203; ENSBGRG00000022209; ENSBGRG00000022411; ENSBGRG00000023390; ENSBGRG00000024120; ENSBGRG00000024586
GO:0006357	regulation of transcription by RNA polymerase II	biological_process	3	523	265	18088	0.950415	0.952439	0.391529	ENSBGRG00000013206; ENSBGRG00000021942; ENSBGRG00000023390
GO:0005615	extracellular space	cellular_component	16	523	848	18088	0.959953	0.961485	0.652549	ENSBGRG00000008142; ENSBGRG00000009228; ENSBGRG00000009477; ENSBGRG00000010063; ENSBGRG00000011551; ENSBGRG00000013466; ENSBGRG00000014333; ENSBGRG00000015444; ENSBGRG00000016767; ENSBGRG00000018527; ENSBGRG00000018828; ENSBGRG00000019546; ENSBGRG00000020458; ENSBGRG00000020602; ENSBGRG00000020858; ENSBGRG00000024311
GO:0006955	immune response	biological_process	1	523	185	18088	0.971962	0.972996	0.186946	ENSBGRG00000023048
GO:0046982	protein heterodimerization activity	molecular_function	3	523	314	18088	0.981882	0.982404	0.330431	ENSBGRG00000001176; ENSBGRG00000002455; ENSBGRG00000016347
GO:0003676	nucleic acid binding	molecular_function	1	523	234	18088	0.991965	0.991965	0.1478	ENSBGRG00000021736
