# Supplementary material for: Whole-Genome Resequencing Highlights the Unique Characteristics of Kecai Yaks
Source: Animals (Basel). 2022 Oct 6;12(19):2682. doi: 10.3390/ani12192682 (PMC9559661; doi:10.3390/ani12192682)
Supplement: Supplementary file 1 [file animals-12-02682-s001.zip › Supplementary Table/Supplementary Table S6.xls]

Supplementary Table S6. The results of KEGG enrichment analysis
id	term	ListHits	ListTotal	PopHits	PopTotal	pval	padj	Enrichment_score	Gene
ko05150	Staphylococcus aureus infection	13	175	87	6890	2.97E-08	5.83E-06	5.883087028	ENSBGRG00000012989; ENSBGRG00000015379; ENSBGRG00000013362; ENSBGRG00000016347; ENSBGRG00000001884; ENSBGRG00000013088; ENSBGRG00000015292; ENSBGRG00000000208; ENSBGRG00000013946; ENSBGRG00000013256; ENSBGRG00000013515; ENSBGRG00000001856; ENSBGRG00000016211
ko04915	Estrogen signaling pathway	12	175	81	6890	9.78E-08	9.58E-06	5.832804233	ENSBGRG00000012989; ENSBGRG00000015379; ENSBGRG00000013362; ENSBGRG00000016347; ENSBGRG00000013088; ENSBGRG00000015292; ENSBGRG00000013946; ENSBGRG00000013256; ENSBGRG00000001772; ENSBGRG00000013515; ENSBGRG00000001867; ENSBGRG00000016211
ko00532	Glycosaminoglycan biosynthesis - chondroitin sulfate / dermatan sulfate	3	175	16	6890	0.000576218	0.037646233	7.382142857	ENSBGRG00000019378; ENSBGRG00000014434; ENSBGRG00000024520
ko04750	Inflammatory mediator regulation of TRP channels	5	175	47	6890	0.001114628	0.054616769	4.188449848	ENSBGRG00000002768; ENSBGRG00000005652; ENSBGRG00000024812; ENSBGRG00000019429; ENSBGRG00000024892
ko00592	alpha-Linolenic acid metabolism	2	175	10	6890	0.001694595	0.06642814	7.874285714	ENSBGRG00000015901; ENSBGRG00000023172
ko04726	Serotonergic synapse	4	175	43	6890	0.00439852	0.132822005	3.662458472	ENSBGRG00000021471; ENSBGRG00000024812; ENSBGRG00000024892; ENSBGRG00000023304
ko01523	Antifolate resistance	2	175	15	6890	0.00585164	0.132822005	5.24952381	ENSBGRG00000024812; ENSBGRG00000024892
ko00072	Synthesis and degradation of ketone bodies	1	175	5	6890	0.00609897	0.132822005	7.874285714	ENSBGRG00000015970
ko00130	Ubiquinone and other terpenoid-quinone biosynthesis	1	175	5	6890	0.00609897	0.132822005	7.874285714	ENSBGRG00000010592
ko00590	Arachidonic acid metabolism	3	175	31	6890	0.007405241	0.14514272	3.810138249	ENSBGRG00000024812; ENSBGRG00000015901; ENSBGRG00000024892
ko05134	Legionellosis	3	175	32	6890	0.008298538	0.147864865	3.691071429	ENSBGRG00000000208; ENSBGRG00000001772; ENSBGRG00000001867
ko01040	Biosynthesis of unsaturated fatty acids	1	175	7	6890	0.012385514	0.201427552	5.624489796	ENSBGRG00000023172
ko04370	VEGF signaling pathway	2	175	20	6890	0.013359991	0.201427552	3.937142857	ENSBGRG00000025062; ENSBGRG00000023842
ko00380	Tryptophan metabolism	2	175	21	6890	0.015300688	0.214209626	3.749659864	ENSBGRG00000025233; ENSBGRG00000025217
ko00650	Butanoate metabolism	1	175	9	6890	0.020535073	0.251554642	4.374603175	ENSBGRG00000015970
ko00100	Steroid biosynthesis	1	175	9	6890	0.020535073	0.251554642	4.374603175	ENSBGRG00000011853
ko04666	Fc gamma R-mediated phagocytosis	3	175	43	6890	0.022972283	0.264856907	2.746843854	ENSBGRG00000025062; ENSBGRG00000001884; ENSBGRG00000001856
ko00591	Linoleic acid metabolism	1	175	10	6890	0.025245192	0.274892092	3.937142857	ENSBGRG00000015901
ko00600	Sphingolipid metabolism	2	175	26	6890	0.027275981	0.28137328	3.028571429	ENSBGRG00000021104; ENSBGRG00000025062
ko00900	Terpenoid backbone biosynthesis	1	175	11	6890	0.030347061	0.297401196	3.579220779	ENSBGRG00000015970
ko04966	Collecting duct acid secretion	1	175	12	6890	0.035817979	0.30523147	3.280952381	ENSBGRG00000020907
ko03060	Protein export	1	175	12	6890	0.035817979	0.30523147	3.280952381	ENSBGRG00000023911
ko00030	Pentose phosphate pathway	1	175	12	6890	0.035817979	0.30523147	3.280952381	ENSBGRG00000022853
ko00534	Glycosaminoglycan biosynthesis - heparan sulfate / heparin	1	175	13	6890	0.041636135	0.324365503	3.028571429	ENSBGRG00000014434
ko04670	Leukocyte transendothelial migration	3	175	52	6890	0.04233749	0.324365503	2.271428571	ENSBGRG00000006567; ENSBGRG00000000208; ENSBGRG00000023304
ko04213	Longevity regulating pathway - multiple species	2	175	31	6890	0.043028077	0.324365503	2.540092166	ENSBGRG00000001772; ENSBGRG00000001867
ko01521	EGFR tyrosine kinase inhibitor resistance	2	175	33	6890	0.0503569	0.33218502	2.386147186	ENSBGRG00000023607; ENSBGRG00000023842
ko00220	Arginine biosynthesis	1	175	15	6890	0.054231182	0.33218502	2.624761905	ENSBGRG00000018828
ko03022	Basal transcription factors	1	175	15	6890	0.054231182	0.33218502	2.624761905	ENSBGRG00000003582
ko00640	Propanoate metabolism	1	175	15	6890	0.054231182	0.33218502	2.624761905	ENSBGRG00000023172
ko03320	PPAR signaling pathway	2	175	34	6890	0.054234289	0.33218502	2.315966387	ENSBGRG00000015970; ENSBGRG00000023172
ko05230	Central carbon metabolism in cancer	2	175	34	6890	0.054234289	0.33218502	2.315966387	ENSBGRG00000023607; ENSBGRG00000022853
ko00512	Mucin type O-glycan biosynthesis	1	175	16	6890	0.06096863	0.341424331	2.460714286	ENSBGRG00000011272
ko00410	beta-Alanine metabolism	1	175	16	6890	0.06096863	0.341424331	2.460714286	ENSBGRG00000023172
ko00052	Galactose metabolism	1	175	16	6890	0.06096863	0.341424331	2.460714286	ENSBGRG00000022853
ko00071	Fatty acid degradation	1	175	18	6890	0.075230614	0.360637358	2.187301587	ENSBGRG00000023172
ko00051	Fructose and mannose metabolism	1	175	18	6890	0.075230614	0.360637358	2.187301587	ENSBGRG00000022853
ko04530	Tight junction	4	175	89	6890	0.075370226	0.360637358	1.769502408	ENSBGRG00000006567; ENSBGRG00000023607; ENSBGRG00000010872; ENSBGRG00000010170
ko04120	Ubiquitin mediated proteolysis	4	175	89	6890	0.075370226	0.360637358	1.769502408	ENSBGRG00000025088; ENSBGRG00000004380; ENSBGRG00000022599; ENSBGRG00000014168
ko04141	Protein processing in endoplasmic reticulum	4	175	91	6890	0.081179545	0.360637358	1.730612245	ENSBGRG00000004380; ENSBGRG00000001772; ENSBGRG00000001867; ENSBGRG00000014168
ko04010	MAPK signaling pathway	6	175	148	6890	0.082248827	0.360637358	1.596138996	ENSBGRG00000021471; ENSBGRG00000023607; ENSBGRG00000025844; ENSBGRG00000001772; ENSBGRG00000023842; ENSBGRG00000001867
ko04714	Thermogenesis	6	175	148	6890	0.082248827	0.360637358	1.596138996	ENSBGRG00000023046; ENSBGRG00000001660; ENSBGRG00000022703; ENSBGRG00000021233; ENSBGRG00000002947; ENSBGRG00000026715
ko04114	Oocyte meiosis	3	175	65	6890	0.082548262	0.360637358	1.817142857	ENSBGRG00000004593; ENSBGRG00000004380; ENSBGRG00000010044
ko04145	Phagosome	4	175	92	6890	0.084171622	0.360637358	1.711801242	ENSBGRG00000020907; ENSBGRG00000001884; ENSBGRG00000000208; ENSBGRG00000001856
ko04918	Thyroid hormone synthesis	2	175	42	6890	0.090034718	0.360637358	1.874829932	ENSBGRG00000024416; ENSBGRG00000024459
ko00280	Valine, leucine and isoleucine degradation	1	175	20	6890	0.090426972	0.360637358	1.968571429	ENSBGRG00000015970
ko00565	Ether lipid metabolism	1	175	20	6890	0.090426972	0.360637358	1.968571429	ENSBGRG00000015901
ko04015	Rap1 signaling pathway	5	175	125	6890	0.098023847	0.360637358	1.574857143	ENSBGRG00000023046; ENSBGRG00000000208; ENSBGRG00000010872; ENSBGRG00000023304; ENSBGRG00000023842
ko00970	Aminoacyl-tRNA biosynthesis	1	175	21	6890	0.098335001	0.360637358	1.874829932	ENSBGRG00000021446
ko04146	Peroxisome	2	175	44	6890	0.100206922	0.360637358	1.78961039	ENSBGRG00000021885; ENSBGRG00000023172
ko04080	Neuroactive ligand-receptor interaction	9	175	251	6890	0.105399684	0.360637358	1.41172453	ENSBGRG00000009818; ENSBGRG00000023046; ENSBGRG00000005652; ENSBGRG00000024026; ENSBGRG00000005634; ENSBGRG00000015589; ENSBGRG00000010547; ENSBGRG00000016011; ENSBGRG00000025165
ko05140	Leishmaniasis	2	175	45	6890	0.105458971	0.360637358	1.74984127	ENSBGRG00000001884; ENSBGRG00000000208
ko04713	Circadian entrainment	2	175	45	6890	0.105458971	0.360637358	1.74984127	ENSBGRG00000013242; ENSBGRG00000016011
ko00250	Alanine, aspartate and glutamate metabolism	1	175	22	6890	0.106429306	0.360637358	1.78961039	ENSBGRG00000018828
ko05020	Prion diseases	1	175	22	6890	0.106429306	0.360637358	1.78961039	ENSBGRG00000008052
ko04341	Hedgehog signaling pathway - fly	1	175	22	6890	0.106429306	0.360637358	1.78961039	ENSBGRG00000004380
ko04514	Cell adhesion molecules (CAMs)	4	175	99	6890	0.106708596	0.360637358	1.590764791	ENSBGRG00000022358; ENSBGRG00000006567; ENSBGRG00000008052; ENSBGRG00000000208
ko04144	Endocytosis	5	175	128	6890	0.106719218	0.360637358	1.537946429	ENSBGRG00000013842; ENSBGRG00000001772; ENSBGRG00000001867; ENSBGRG00000012956; ENSBGRG00000006242
ko04072	Phospholipase D signaling pathway	3	175	73	6890	0.114050203	0.373615155	1.618003914	ENSBGRG00000015589; ENSBGRG00000025062; ENSBGRG00000023304
ko04710	Circadian rhythm	1	175	23	6890	0.114695455	0.373615155	1.711801242	ENSBGRG00000004380
ko04071	Sphingolipid signaling pathway	2	175	47	6890	0.116278186	0.373615155	1.675379939	ENSBGRG00000021104; ENSBGRG00000025062
ko00350	Tyrosine metabolism	1	175	25	6890	0.13168857	0.408058005	1.574857143	ENSBGRG00000010816
ko04214	Apoptosis - fly	1	175	25	6890	0.13168857	0.408058005	1.574857143	ENSBGRG00000022762
ko01522	Endocrine resistance	2	175	50	6890	0.13324343	0.408058005	1.574857143	ENSBGRG00000012093; ENSBGRG00000023607
ko04911	Insulin secretion	2	175	51	6890	0.139081043	0.416914625	1.543977591	ENSBGRG00000021471; ENSBGRG00000021472
ko05219	Bladder cancer	1	175	26	6890	0.140389619	0.416914625	1.514285714	ENSBGRG00000023607
ko05152	Tuberculosis	4	175	109	6890	0.143450317	0.419645703	1.444823067	ENSBGRG00000025062; ENSBGRG00000001884; ENSBGRG00000000208; ENSBGRG00000001856
ko05213	Endometrial cancer	1	175	27	6890	0.149210637	0.423844707	1.458201058	ENSBGRG00000023607
ko05223	Non-small cell lung cancer	1	175	27	6890	0.149210637	0.423844707	1.458201058	ENSBGRG00000023607
ko05212	Pancreatic cancer	1	175	28	6890	0.158140016	0.437083727	1.406122449	ENSBGRG00000023607
ko04935	Growth hormone synthesis, secretion and action	2	175	55	6890	0.163251295	0.437083727	1.431688312	ENSBGRG00000021471; ENSBGRG00000025165
ko04612	Antigen processing and presentation	2	175	55	6890	0.163251295	0.437083727	1.431688312	ENSBGRG00000001772; ENSBGRG00000001867
ko05110	Vibrio cholerae infection	1	175	29	6890	0.167166653	0.437083727	1.357635468	ENSBGRG00000020907
ko05340	Primary immunodeficiency	1	175	29	6890	0.167166653	0.437083727	1.357635468	ENSBGRG00000022599
ko04919	Thyroid hormone signaling pathway	2	175	56	6890	0.169481445	0.437083727	1.406122449	ENSBGRG00000012093; ENSBGRG00000005066
ko05145	Toxoplasmosis	2	175	56	6890	0.169481445	0.437083727	1.406122449	ENSBGRG00000001772; ENSBGRG00000001867
ko05120	Epithelial cell signaling in Helicobacter pylori infection	1	175	30	6890	0.176279935	0.43735275	1.312380952	ENSBGRG00000020907
ko05221	Acute myeloid leukemia	1	175	30	6890	0.176279935	0.43735275	1.312380952	ENSBGRG00000005665
ko04720	Long-term potentiation	1	175	30	6890	0.176279935	0.43735275	1.312380952	ENSBGRG00000023304
ko04510	Focal adhesion	3	175	87	6890	0.179498213	0.439770623	1.357635468	ENSBGRG00000013466; ENSBGRG00000023607; ENSBGRG00000023842
ko04929	GnRH secretion	1	175	31	6890	0.185469718	0.443317863	1.270046083	ENSBGRG00000021471
ko04340	Hedgehog signaling pathway	1	175	31	6890	0.185469718	0.443317863	1.270046083	ENSBGRG00000004380
ko05146	Amoebiasis	2	175	59	6890	0.188567087	0.445290954	1.334624697	ENSBGRG00000013466; ENSBGRG00000000208
ko05030	Cocaine addiction	1	175	32	6890	0.194726314	0.449760999	1.230357143	ENSBGRG00000011295
ko04926	Relaxin signaling pathway	2	175	60	6890	0.195049413	0.449760999	1.312380952	ENSBGRG00000009818; ENSBGRG00000013466
ko04520	Adherens junction	1	175	33	6890	0.204040469	0.454453772	1.193073593	ENSBGRG00000023607
ko00260	Glycine, serine and threonine metabolism	1	175	33	6890	0.204040469	0.454453772	1.193073593	ENSBGRG00000021885
ko04137	Mitophagy - animal	1	175	33	6890	0.204040469	0.454453772	1.193073593	ENSBGRG00000019914
ko04212	Longevity regulating pathway - worm	1	175	34	6890	0.213403356	0.468868464	1.157983193	ENSBGRG00000024780
ko04723	Retrograde endocannabinoid signaling	2	175	64	6890	0.221492572	0.468868464	1.230357143	ENSBGRG00000021471; ENSBGRG00000023046
ko05412	Arrhythmogenic right ventricular cardiomyopathy (ARVC)	1	175	35	6890	0.222806549	0.468868464	1.124897959	ENSBGRG00000021471
ko04012	ErbB signaling pathway	1	175	35	6890	0.222806549	0.468868464	1.124897959	ENSBGRG00000023607
ko04923	Regulation of lipolysis in adipocytes	1	175	35	6890	0.222806549	0.468868464	1.124897959	ENSBGRG00000015901
ko04270	Vascular smooth muscle contraction	2	175	65	6890	0.228215684	0.468868464	1.211428571	ENSBGRG00000021471; ENSBGRG00000015589
ko01524	Platinum drug resistance	1	175	36	6890	0.232242019	0.468868464	1.093650794	ENSBGRG00000023607
ko03460	Fanconi anemia pathway	1	175	36	6890	0.232242019	0.468868464	1.093650794	ENSBGRG00000025684
ko05162	Measles	3	175	97	6890	0.232350763	0.468868464	1.217673049	ENSBGRG00000001772; ENSBGRG00000001856; ENSBGRG00000001867
ko04024	cAMP signaling pathway	4	175	131	6890	0.239538589	0.468868464	1.202181025	ENSBGRG00000021471; ENSBGRG00000011295; ENSBGRG00000023172; ENSBGRG00000023304
ko04066	HIF-1 signaling pathway	2	175	67	6890	0.241774697	0.468868464	1.175266525	ENSBGRG00000023607; ENSBGRG00000022853
ko04380	Osteoclast differentiation	2	175	67	6890	0.241774697	0.468868464	1.175266525	ENSBGRG00000001884; ENSBGRG00000001856
ko04934	Cushing syndrome	3	175	99	6890	0.243362735	0.468868464	1.193073593	ENSBGRG00000021471; ENSBGRG00000002455; ENSBGRG00000013242
ko03040	Spliceosome	3	175	100	6890	0.248913282	0.468868464	1.181142857	ENSBGRG00000001907; ENSBGRG00000001772; ENSBGRG00000001867
ko04924	Renin secretion	1	175	38	6890	0.251179534	0.468868464	1.036090226	ENSBGRG00000021471
ko04721	Synaptic vesicle cycle	1	175	38	6890	0.251179534	0.468868464	1.036090226	ENSBGRG00000020907
ko04662	B cell receptor signaling pathway	1	175	38	6890	0.251179534	0.468868464	1.036090226	ENSBGRG00000001856
ko04650	Natural killer cell mediated cytotoxicity	2	175	69	6890	0.255463853	0.472367125	1.141200828	ENSBGRG00000001884; ENSBGRG00000000208
ko05031	Amphetamine addiction	1	175	39	6890	0.26066735	0.477484118	1.00952381	ENSBGRG00000011295
ko04927	Cortisol synthesis and secretion	1	175	40	6890	0.270158957	0.49017478	0.984285714	ENSBGRG00000021471
ko04361	Axon regeneration	1	175	41	6890	0.279648076	0.49017478	0.960278746	ENSBGRG00000012956
ko04260	Cardiac muscle contraction	2	175	73	6890	0.283139105	0.49017478	1.078669276	ENSBGRG00000021471; ENSBGRG00000001660
ko00310	Lysine degradation	2	175	73	6890	0.283139105	0.49017478	1.078669276	ENSBGRG00000021885; ENSBGRG00000000512
ko00564	Glycerophospholipid metabolism	1	175	42	6890	0.289128744	0.49017478	0.937414966	ENSBGRG00000015901
ko04330	Notch signaling pathway	1	175	42	6890	0.289128744	0.49017478	0.937414966	ENSBGRG00000012520
ko05211	Renal cell carcinoma	1	175	42	6890	0.289128744	0.49017478	0.937414966	ENSBGRG00000019914
ko00010	Glycolysis / Gluconeogenesis	1	175	42	6890	0.289128744	0.49017478	0.937414966	ENSBGRG00000022853
ko04921	Oxytocin signaling pathway	2	175	74	6890	0.290103441	0.49017478	1.064092664	ENSBGRG00000021471; ENSBGRG00000023076
ko05323	Rheumatoid arthritis	2	175	75	6890	0.297080606	0.49597185	1.049904762	ENSBGRG00000020907; ENSBGRG00000000208
ko04512	ECM-receptor interaction	1	175	43	6890	0.298595297	0.49597185	0.915614618	ENSBGRG00000013466
ko04020	Calcium signaling pathway	4	175	144	6890	0.302953426	0.496644413	1.093650794	ENSBGRG00000021471; ENSBGRG00000023607; ENSBGRG00000015589; ENSBGRG00000025062
ko04910	Insulin signaling pathway	2	175	76	6890	0.304068008	0.496644413	1.036090226	ENSBGRG00000024133; ENSBGRG00000022383
ko04727	GABAergic synapse	1	175	44	6890	0.308042363	0.498723493	0.894805195	ENSBGRG00000021471
ko05215	Prostate cancer	1	175	45	6890	0.317464846	0.498723493	0.874920635	ENSBGRG00000023607
ko05222	Small cell lung cancer	1	175	45	6890	0.317464846	0.498723493	0.874920635	ENSBGRG00000022762
ko03018	RNA degradation	1	175	45	6890	0.317464846	0.498723493	0.874920635	ENSBGRG00000022853
ko04110	Cell cycle	2	175	78	6890	0.318063452	0.498723493	1.00952381	ENSBGRG00000004380; ENSBGRG00000010044
ko04912	GnRH signaling pathway	1	175	46	6890	0.326857921	0.504442146	0.855900621	ENSBGRG00000021471
ko05133	Pertussis	1	175	46	6890	0.326857921	0.504442146	0.855900621	ENSBGRG00000000208
ko04261	Adrenergic signaling in cardiomyocytes	2	175	81	6890	0.339071962	0.518012945	0.972134039	ENSBGRG00000021471; ENSBGRG00000023304
ko04672	Intestinal immune network for IgA production	1	175	48	6890	0.345537825	0.518012945	0.820238095	ENSBGRG00000022358
ko05410	Hypertrophic cardiomyopathy (HCM)	1	175	48	6890	0.345537825	0.518012945	0.820238095	ENSBGRG00000021471
ko05205	Proteoglycans in cancer	3	175	117	6890	0.346222938	0.518012945	1.00952381	ENSBGRG00000013466; ENSBGRG00000023607; ENSBGRG00000023842
ko04925	Aldosterone synthesis and secretion	1	175	49	6890	0.354816253	0.522887109	0.803498542	ENSBGRG00000021471
ko04970	Salivary secretion	1	175	49	6890	0.354816253	0.522887109	0.803498542	ENSBGRG00000002644
ko04933	AGE-RAGE signaling pathway in diabetic complications	1	175	50	6890	0.364048454	0.524658065	0.787428571	ENSBGRG00000013466
ko05144	Malaria	1	175	50	6890	0.364048454	0.524658065	0.787428571	ENSBGRG00000000208
ko03008	Ribosome biogenesis in eukaryotes	1	175	50	6890	0.364048454	0.524658065	0.787428571	ENSBGRG00000022101
ko04151	PI3K-Akt signaling pathway	5	175	199	6890	0.393766752	0.556647654	0.989231874	ENSBGRG00000013466; ENSBGRG00000023607; ENSBGRG00000010872; ENSBGRG00000023842; ENSBGRG00000025165
ko04725	Cholinergic synapse	1	175	54	6890	0.400445507	0.556647654	0.729100529	ENSBGRG00000021471
ko04931	Insulin resistance	1	175	54	6890	0.400445507	0.556647654	0.729100529	ENSBGRG00000005066
ko05416	Viral myocarditis	1	175	54	6890	0.400445507	0.556647654	0.729100529	ENSBGRG00000000208
ko04115	p53 signaling pathway	1	175	54	6890	0.400445507	0.556647654	0.729100529	ENSBGRG00000000900
ko05414	Dilated cardiomyopathy (DCM)	1	175	55	6890	0.409396231	0.565082122	0.715844156	ENSBGRG00000021471
ko04657	IL-17 signaling pathway	1	175	56	6890	0.418281964	0.569328229	0.703061224	ENSBGRG00000022762
ko04922	Glucagon signaling pathway	1	175	56	6890	0.418281964	0.569328229	0.703061224	ENSBGRG00000022853
ko05034	Alcoholism	3	175	130	6890	0.421516915	0.569774589	0.908571429	ENSBGRG00000011295; ENSBGRG00000001176; ENSBGRG00000023703
ko04611	Platelet activation	1	175	57	6890	0.427100227	0.571981763	0.690726817	ENSBGRG00000013466
ko04390	Hippo signaling pathway	2	175	94	6890	0.428986322	0.571981763	0.83768997	ENSBGRG00000000208; ENSBGRG00000020858
ko04728	Dopaminergic synapse	1	175	58	6890	0.435848709	0.577205047	0.678817734	ENSBGRG00000011295
ko04621	NOD-like receptor signaling pathway	2	175	96	6890	0.442490649	0.578187781	0.820238095	ENSBGRG00000003489; ENSBGRG00000023076
ko05206	MicroRNAs in cancer	2	175	96	6890	0.442490649	0.578187781	0.820238095	ENSBGRG00000023607; ENSBGRG00000000900
ko04310	Wnt signaling pathway	2	175	97	6890	0.449197241	0.583063969	0.811782032	ENSBGRG00000021159; ENSBGRG00000004380
ko05203	Viral carcinogenesis	3	175	136	6890	0.455675803	0.584854568	0.868487395	ENSBGRG00000010295; ENSBGRG00000003582; ENSBGRG00000023703
ko04610	Complement and coagulation cascades	1	175	61	6890	0.461654702	0.584854568	0.645433255	ENSBGRG00000000208
ko04152	AMPK signaling pathway	1	175	61	6890	0.461654702	0.584854568	0.645433255	ENSBGRG00000022853
ko00190	Oxidative phosphorylation	2	175	99	6890	0.462512541	0.584854568	0.795382395	ENSBGRG00000020907; ENSBGRG00000001660
ko05012	Parkinson disease	2	175	101	6890	0.475688927	0.589817365	0.779632249	ENSBGRG00000001660; ENSBGRG00000014168
ko05202	Transcriptional misregulation in cancer	3	175	140	6890	0.478084641	0.589817365	0.843673469	ENSBGRG00000001176; ENSBGRG00000005665; ENSBGRG00000019914
ko04974	Protein digestion and absorption	1	175	63	6890	0.478474291	0.589817365	0.624943311	ENSBGRG00000013466
ko05418	Fluid shear stress and atherosclerosis	1	175	63	6890	0.478474291	0.589817365	0.624943311	ENSBGRG00000023842
ko04140	Autophagy - animal	1	175	64	6890	0.486764024	0.596285929	0.615178571	ENSBGRG00000006010
ko04371	Apelin signaling pathway	1	175	66	6890	0.503096736	0.612465591	0.596536797	ENSBGRG00000025062
ko04350	TGF-beta signaling pathway	1	175	68	6890	0.519092957	0.628038392	0.578991597	ENSBGRG00000004380
ko05166	Human T-cell leukemia virus 1 infection	3	175	149	6890	0.527132517	0.633852597	0.792713327	ENSBGRG00000010295; ENSBGRG00000010044; ENSBGRG00000000208
ko03015	mRNA surveillance pathway	1	175	70	6890	0.534745207	0.639085735	0.56244898	ENSBGRG00000010655
ko04068	FoxO signaling pathway	1	175	72	6890	0.550047591	0.649453783	0.546825397	ENSBGRG00000008016
ko04659	Th17 cell differentiation	1	175	72	6890	0.550047591	0.649453783	0.546825397	ENSBGRG00000002455
ko04142	Lysosome	1	175	79	6890	0.600798057	0.702528845	0.498372514	ENSBGRG00000000629
ko04014	Ras signaling pathway	2	175	122	6890	0.603719956	0.702528845	0.645433255	ENSBGRG00000015901; ENSBGRG00000023842
ko05226	Gastric cancer	1	175	80	6890	0.607688515	0.702528845	0.492142857	ENSBGRG00000023607
ko03010	Ribosome	4	175	207	6890	0.609336243	0.702528845	0.760800552	ENSBGRG00000022984; ENSBGRG00000020721; ENSBGRG00000020059; ENSBGRG00000009916
ko05168	Herpes simplex virus 1 infection	40	175	1667	6890	0.623915899	0.715131674	0.944725341	ENSBGRG00000008204; ENSBGRG00000004152; ENSBGRG00000022697; ENSBGRG00000005300; ENSBGRG00000012768; ENSBGRG00000011029; ENSBGRG00000011053; ENSBGRG00000024297; ENSBGRG00000000181; ENSBGRG00000024120; ENSBGRG00000014494; ENSBGRG00000006030; ENSBGRG00000021603; ENSBGRG00000000998; ENSBGRG00000004410; ENSBGRG00000017341; ENSBGRG00000020458; ENSBGRG00000003626; ENSBGRG00000005355; ENSBGRG00000024188;…
ko05225	Hepatocellular carcinoma	1	175	85	6890	0.64079304	0.728968844	0.463193277	ENSBGRG00000026715
ko05322	Systemic lupus erythematosus	2	175	130	6890	0.646782156	0.728968844	0.605714286	ENSBGRG00000001176; ENSBGRG00000001884
ko04150	mTOR signaling pathway	1	175	86	6890	0.647145811	0.728968844	0.457807309	ENSBGRG00000020907
ko04360	Axon guidance	1	175	89	6890	0.665673546	0.741318267	0.442375602	ENSBGRG00000025111
ko05224	Breast cancer	1	175	89	6890	0.665673546	0.741318267	0.442375602	ENSBGRG00000023607
ko05160	Hepatitis C	1	175	90	6890	0.671673987	0.743774585	0.437460317	ENSBGRG00000006567
ko04022	cGMP-PKG signaling pathway	1	175	93	6890	0.689155696	0.758845597	0.423348694	ENSBGRG00000021471
ko04550	Signaling pathways regulating pluripotency of stem cells	1	175	94	6890	0.694811552	0.760799241	0.418844985	ENSBGRG00000018094
ko05131	Shigellosis	2	175	145	6890	0.718377188	0.782232938	0.543054187	ENSBGRG00000001176; ENSBGRG00000004380
ko05165	Human papillomavirus infection	3	175	192	6890	0.724668105	0.782912846	0.615178571	ENSBGRG00000013466; ENSBGRG00000020907; ENSBGRG00000010872
ko04810	Regulation of actin cytoskeleton	1	175	100	6890	0.7269905	0.782912846	0.393714286	ENSBGRG00000000208
ko04932	Non-alcoholic fatty liver disease (NAFLD)	1	175	103	6890	0.74198197	0.794691072	0.382246879	ENSBGRG00000001660
ko04217	Necroptosis	1	175	104	6890	0.746821368	0.795527109	0.378571429	ENSBGRG00000008380
ko03013	RNA transport	1	175	112	6890	0.782811117	0.829356642	0.351530612	ENSBGRG00000010238
ko04060	Cytokine-cytokine receptor interaction	3	175	211	6890	0.78987605	0.832342504	0.559783345	ENSBGRG00000014523; ENSBGRG00000018527; ENSBGRG00000025165
ko04630	Jak-STAT signaling pathway	1	175	121	6890	0.817889681	0.857253355	0.325383707	ENSBGRG00000025165
ko05130	Pathogenic Escherichia coli infection	1	175	123	6890	0.824966176	0.86007112	0.320092915	ENSBGRG00000006567
ko05132	Salmonella infection	1	175	131	6890	0.850873613	0.88238745	0.300545256	ENSBGRG00000024133
ko04740	Olfactory transduction	11	175	610	6890	0.860979049	0.884196485	0.709976581	ENSBGRG00000015421; ENSBGRG00000007515; ENSBGRG00000010602; ENSBGRG00000010870; ENSBGRG00000010682; ENSBGRG00000007459; ENSBGRG00000007408; ENSBGRG00000015272; ENSBGRG00000010814; ENSBGRG00000004353; ENSBGRG00000019452
ko04742	Taste transduction	8	175	475	6890	0.861640452	0.884196485	0.663097744	ENSBGRG00000002849; ENSBGRG00000014661; ENSBGRG00000022154; ENSBGRG00000006081; ENSBGRG00000000767; ENSBGRG00000016767; ENSBGRG00000008958; ENSBGRG00000013665
ko05170	Human immunodeficiency virus 1 infection	1	175	141	6890	0.878355588	0.896654663	0.27922999	ENSBGRG00000004380
ko05169	Epstein-Barr virus infection	1	175	146	6890	0.890280888	0.904119451	0.269667319	ENSBGRG00000012520
ko05200	Pathways in cancer	4	175	310	6890	0.901217461	0.906545401	0.508018433	ENSBGRG00000023607; ENSBGRG00000005665; ENSBGRG00000004380; ENSBGRG00000022762
ko05010	Alzheimer disease	2	175	207	6890	0.901920169	0.906545401	0.380400276	ENSBGRG00000021471; ENSBGRG00000001660
ko05016	Huntington disease	1	175	172	6890	0.936642662	0.936642662	0.228903654	ENSBGRG00000001660
